# Supplementary material for: Molecular profiling of breast cancer in native American women reveals distinct genomic and transcriptomic features
Source: NPJ Precis Oncol. 2026 Mar 17;10:175. doi: 10.1038/s41698-026-01373-6 (PMC13144316; doi:10.1038/s41698-026-01373-6)
Supplement: Supplementary file 2 — Supplementary Data 1 [file 41698_2026_1373_MOESM2_ESM.csv]

Gene	Mutated Samples (NA)	Mutated Samples (White)	Non-Mutated Samples (NA)	Non-Mutated Samples (White)	P Value	Odds Ratio	Padj	Tendency
ARID1B	4	17	13	672	1.08e-03	1.20e+01	6.73e-02	More in NA
BCOR	3	7	14	682	1.26e-03	2.05e+01	7.08e-02	More in NA
DNMT3A	3	6	14	683	8.94e-04	2.39e+01	6.29e-02	More in NA
ERCC5	2	0	15	689	5.46e-04	inf	5.13e-02	More in NA
FANCL	2	1	15	688	1.62e-03	8.81e+01	8.27e-02	More in NA
FOXO1	3	1	14	688	4.59e-05	1.40e+02	6.46e-03	More in NA
HLA-DRB1	5	0	12	689	4.29e-09	inf	2.00e-06	More in NA
HLA-DRB5	3	0	14	689	1.16e-05	inf	2.19e-03	More in NA
INPP4B	3	4	14	685	3.84e-04	3.57e+01	4.32e-02	More in NA
NOTCH4	5	8	12	681	4.92e-06	3.46e+01	1.39e-03	More in NA
POLE	3	6	14	683	8.94e-04	2.39e+01	6.29e-02	More in NA
