# Supplementary material for: Molecular profiling of breast cancer in native American women reveals distinct genomic and transcriptomic features
Source: NPJ Precis Oncol. 2026 Mar 17;10:175. doi: 10.1038/s41698-026-01373-6 (PMC13144316; doi:10.1038/s41698-026-01373-6)
Supplement: Supplementary file 3 — Supplementary Data 2 [file 41698_2026_1373_MOESM3_ESM.xlsx]

## Sheet: Gain
Gene	Gain Odds Ratio	Gain P Value	Gain Padj	Gain Higher In
ABCB1	0	1.81344e-05	0.000152611	White
ABL1	0.098805	0.00438806	0.0077903	White
ABL2	0.016075	2.3594e-10	1.52889e-08	White
ABRAXAS1	0	0.000502558	0.00133466	White
ACTA2	0.111118	0.00877451	0.0138007	White
ACVR1B	0.176665	0.0111611	0.0170173	White
AGO1	0	0.000469188	0.00132584	White
AJUBA	0	0.000186936	0.000688266	White
AKT1	0.195573	0.0214401	0.0310115	White
AKT2	0.145499	0.0027365	0.005052	White
AKT3	0.100695	9.3417e-06	0.0001026	White
ALK	0.080097	0.00101078	0.00230629	White
AMER1	0	0.000470005	0.00132584	White
APLNR	0.184793	0.0120107	0.0181421	White
ARHGAP26	0.083296	0.00186121	0.00385323	White
ARHGAP35	0.165224	0.00607335	0.00993821	White
ARID1B	0	0.00128033	0.00272018	White
ARID2	0	6.3088e-05	0.000294108	White
ARID5B	0	0.000203199	0.000715613	White
ASNS	0.232485	0.0138191	0.0207287	White
ASPSCR1	0	1.52706e-05	0.000141018	White
ASXL1	0	2.08595e-06	3.14347e-05	White
ATIC	0.092222	0.00414619	0.00749905	White
ATM	0	0.00947143	0.0145783	White
ATR	0	1.52706e-05	0.000141018	White
AURKA	0	4.60213e-07	8.77111e-06	White
AXIN1	0.03409	8.69013e-07	1.60892e-05	White
AXL	0.153745	0.00519919	0.00866086	White
B2M	0	0.0024062	0.00465104	White
BARD1	0	0.000216731	0.000727676	White
BCL10	0.099958	0.00449357	0.00795582	White
BCL11B	0	0.000469188	0.00132584	White
BCL2	0	0.000495946	0.0013335	White
BCL2L1	0.052077	5.90495e-05	0.00028988	White
BCL6	0	4.54889e-06	5.66861e-05	White
BCOR	0	0.00110969	0.00244053	White
BCORL1	0	0.000480489	0.00132584	White
BCR	0	0.00272474	0.00504465	White
BIRC3	0	0.00488746	0.00830398	White
BRAF	0.1447	0.00267905	0.00497428	White
BRCA1	0	0.00046973	0.00132584	White
BRCA2	0	0.00492087	0.00830398	White
BRD4	0	5.56834e-05	0.000287756	White
BRIP1	0	2.54344e-06	3.74579e-05	White
BTG1	0.079651	0.000985854	0.00226537	White
BTK	0.111118	0.00877451	0.0138007	White
BUB1B	0.135269	0.0300562	0.0421568	White
C11orf65	0	0.00947143	0.0145783	White
C3orf70	0	3.40991e-06	4.70132e-05	White
C8orf34	0	8.75999e-08	2.3652e-06	White
CALR	0.077896	0.000898354	0.00210156	White
CARD11	0	1.39737e-05	0.000135149	White
CARM1	0	8.14391e-05	0.000358997	White
CASP8	0.086155	0.00196446	0.00397803	White
CASR	0	5.6946e-05	0.000287756	White
CBFB	0	0.0310138	0.0432192	White
CBL	0	0.00946252	0.0145783	White
CBLB	0.072081	0.000733154	0.00176253	White
CBLC	0	5.6946e-05	0.000287756	White
CBR3	0	5.75075e-05	0.000287756	White
CCND1	0	1.39314e-06	2.43987e-05	White
CCND2	0.071684	0.000729235	0.00176253	White
CCND3	0.07248	0.000738094	0.00176253	White
CCNE1	0.064561	0.00027005	0.00086203	White
CD19	0	3.9374e-08	1.15974e-06	White
CD22	0.064207	0.000265168	0.00085064	White
CD274	0	0.000484915	0.00132584	White
CD40	0.105679	0.000292696	0.000925206	White
CD79A	0	5.5739e-05	0.000287756	White
CD79B	0	2.80612e-06	4.04081e-05	White
CDC73	0	2.00429e-12	4.84392e-10	White
CDH1	0	0.0318927	0.0442537	White
CDK12	0	6.08003e-05	0.000290613	White
CDK4	0.263985	0.0270264	0.0381549	White
CDK6	0.140774	0.00243523	0.00465104	White
CDKN1A	0	2.67925e-05	0.000170211	White
CDKN1C	0	0.000517995	0.00133729	White
CDKN2A	3.38754	0.0186539	0.0273478	Native American
CDKN2C	0	0.000221895	0.000737373	White
CEP57	0	0.0024867	0.00467067	White
CFTR	0.235059	0.0142573	0.0212384	White
CHD7	0	1.04805e-07	2.61205e-06	White
CIC	0.07248	0.000738094	0.00176253	White
CIITA	0	2.21222e-08	8.49912e-07	White
CKS1B	0.015939	2.13261e-10	1.52889e-08	White
CREBBP	0.073133	1.32161e-05	0.000133813	White
CRKL	0	0.00260331	0.00484754	White
CRLF2	0	0.000484915	0.00132584	White
CSF1R	0.082367	0.00184527	0.00383249	White
CTLA4	0	0.000184599	0.000688266	White
CTNNA1	0	0.000176829	0.000683753	White
CTNNB1	0	0.0011556	0.0024878	White
CUL1	0	5.75075e-05	0.000287756	White
CUL3	0.210729	0.0232168	0.0332842	White
CUL4A	0.118725	0.0165123	0.0244851	White
CUL4B	0	0.000536424	0.00135782	White
CUX1	0.070119	0.00072374	0.00176253	White
CXCR4	0.200092	0.0216878	0.0312971	White
CYP1B1	0.080097	0.00101078	0.00230629	White
CYP3A5	0.141551	0.00247832	0.00466847	White
CYSLTR2	0	0.00942236	0.0145783	White
DAXX	0.14711	0.00286039	0.00523598	White
DDB2	0.078768	0.000939704	0.00218254	White
DDR2	0.016484	3.18249e-10	1.87477e-08	White
DDX3X	0	0.00110969	0.00244053	White
DICER1	0.105974	0.00853638	0.013693	White
DIS3L2	0	0.000471544	0.00132584	White
DKC1	0.094899	0.00416614	0.00749905	White
DNM2	0	8.14391e-05	0.000358997	White
DOT1L	0	0.00112294	0.00244053	White
DYNC2H1	0	0.00498099	0.00836187	White
ECT2L	0	0.000536424	0.00135782	White
EGF	0.104123	0.00858707	0.013693	White
EGLN1	0	3.88989e-12	5.0413e-10	White
ELF3	0.100695	9.3417e-06	0.0001026	White
ELOC	0.035759	1.3784e-06	2.43987e-05	White
EMSY	0	5.75075e-05	0.000287756	White
ENG	0	0.000221895	0.000737373	White
EP300	0	0.00489208	0.00830398	White
EPCAM	0	6.18898e-05	0.000290613	White
EPHA2	0	0.00244754	0.00465104	White
EPHA7	0	0.00110848	0.00244053	White
EPHB1	0	2.00223e-05	0.000161985	White
ERBB2	0.155453	0.00527377	0.00874016	White
ERBB3	0.080545	0.00184094	0.00383249	White
ERBB4	0	0.000203199	0.000715613	White
ERCC1	0.074927	0.00078948	0.00185356	White
ERCC2	0	5.81729e-05	0.000287756	White
ERCC3	0	0.000207387	0.000718647	White
ERCC4	0.070103	9.08327e-06	0.0001026	White
ERCC6	0	0.000203199	0.000715613	White
ERG	0	5.57306e-05	0.000287756	White
ERRFI1	0	0.00242107	0.00465104	White
ESR1	0.111118	0.00877451	0.0138007	White
ETS2	0.155453	0.00527377	0.00874016	White
ETV1	0.13179	0.00212695	0.00421488	White
ETV4	0.214427	0.0240306	0.0342237	White
ETV5	0.056266	8.24802e-05	0.000361129	White
ETV6	0	5.81729e-05	0.000287756	White
EWSR1	0	0.00492087	0.00830398	White
EZH2	0.074513	0.000778294	0.00184064	White
FANCC	0	0.000509905	0.00133729	White
FANCD2	0	9.23536e-05	0.000391145	White
FANCE	0.152057	0.00514585	0.0085941	White
FANCG	0.092222	0.00414619	0.00749905	White
FANCI	0	0.000176946	0.000683753	White
FANCL	0	5.75075e-05	0.000287756	White
FANCM	0	0.000195768	0.000708702	White
FAS	0	0.0011125	0.00244053	White
FBXO11	0	6.08003e-05	0.000290613	White
FBXW7	0	0.000509905	0.00133729	White
FCGR2A	0	3.88989e-12	5.0413e-10	White
FCGR3A	0.139934	0.000116565	0.000481108	White
FDPS	0	4.82486e-12	5.21085e-10	White
FGF1	0.177659	0.0112325	0.0170861	White
FGF10	0.210587	0.0117864	0.0178866	White
FGF2	0	0.000517995	0.00133729	White
FGF23	0	5.5739e-05	0.000287756	White
FGF3	0	1.62264e-06	2.50351e-05	White
FGF4	0.250577	0.0123887	0.0186695	White
FGF5	0.102911	0.00484145	0.00830398	White
FGF6	0	5.5739e-05	0.000287756	White
FGF7	0	0.00241792	0.00465104	White
FGF8	0	0.000546778	0.001368	White
FGFR2	0.102312	0.00476211	0.00822892	White
FGFR3	0	0.0011108	0.00244053	White
FGFR4	0	5.57306e-05	0.000287756	White
FLCN	0	0.0174012	0.0256856	White
FLT1	0	0.00133075	0.00279975	White
FLT3	0	0.0013047	0.00276289	White
FLT4	0	2.5794e-05	0.000170211	White
FNTB	0.107867	0.00856205	0.013693	White
FOXA1	0.183754	0.0118695	0.0179706	White
FOXL2	0	1.56687e-05	0.000141018	White
FOXP1	0	0.00125763	0.00268074	White
FOXQ1	0	6.08003e-05	0.000290613	White
FUBP1	0	0.000245962	0.000799719	White
FUS	0.074459	1.54684e-05	0.000141018	White
G6PD	0	0.000239422	0.000791557	White
GALNT12	0	0.000490066	0.0013335	White
GATA2	0.251144	0.0247993	0.0352411	White
GATA3	0.134719	0.00218789	0.00432241	White
GEN1	0	0.00017938	0.000683753	White
GLI1	0.079208	0.000962169	0.00221881	White
GLI2	0.087626	0.00204783	0.00409566	White
GNA11	0.109152	0.00862154	0.013693	White
GNA13	0.278324	0.0249027	0.0353106	White
GNAQ	0.097108	0.00426507	0.00765587	White
GNAS	0.044796	1.08265e-05	0.000116926	White
GPC3	0.09767	0.00430139	0.00767852	White
GREM1	0	0.00241792	0.00465104	White
GRIN2A	0.113319	8.99444e-05	0.000385986	White
GRM3	0.141551	0.00247832	0.00466847	White
GSTP1	0.062124	0.000244342	0.000799666	White
H19	0	0.000517995	0.00133729	White
HAVCR2	0	0.00017661	0.000683753	White
HDAC1	0.108507	0.00858755	0.013693	White
HDAC2	0.105352	0.00854478	0.013693	White
HDAC4	0	0.000473804	0.00132584	White
HLA-A	0	2.22479e-05	0.000161985	White
HLA-B	0.067838	0.000333505	0.00104908	White
HLA-C	0	2.07253e-05	0.000161985	White
HLA-DMA	0.237662	0.023987	0.0342237	White
HLA-DMB	0.06935	0.000373982	0.00113243	White
HLA-DOA	0.237662	0.023987	0.0342237	White
HLA-DOB	0	2.22479e-05	0.000161985	White
HLA-DPA1	0.068969	0.000363096	0.00110463	White
HLA-DPB1	5.12857	0.0056199	0.00924288	Native American
HLA-DQA1	0	2.22479e-05	0.000161985	White
HLA-DQA2	0	2.22479e-05	0.000161985	White
HLA-DQB1	0	2.22479e-05	0.000161985	White
HLA-DRA	0	2.22479e-05	0.000161985	White
HLA-DRB1	0.146302	0.00279693	0.00513431	White
HLA-DRB6	0.146302	0.00279693	0.00513431	White
HLA-E	0.06859	0.000352729	0.00108842	White
HLA-F	0.235059	0.0142573	0.0212384	White
HLA-G	0.06859	0.000352729	0.00108842	White
HNF1A	0.086642	0.00198986	0.00401692	White
HNF1B	0.195573	0.0214401	0.0310115	White
HOXA11	0.0588	0.0001081	0.000451926	White
HOXB13	0.07248	0.000738094	0.00176253	White
HRAS	0.104123	0.00858707	0.013693	White
HSD3B2	0	5.81729e-05	0.000287756	White
HSP90AA1	0	0.000211896	0.000722678	White
HSPH1	0.131062	0.0175831	0.0258365	White
IDH1	0.193359	0.0214149	0.0310115	White
IDH2	0	8.66179e-05	0.000374189	White
IFIT1	0.112453	0.00891921	0.0139943	White
IFIT2	0	0.00110969	0.00244053	White
IFNAR1	0.158054	0.00542584	0.00894642	White
IFNAR2	0.074927	0.00078948	0.00185356	White
IFNGR2	0	5.64879e-05	0.000287756	White
IFNL3	0	2.00223e-05	0.000161985	White
IKBKE	0.015269	1.27367e-10	1.03167e-08	White
IKZF1	0.061784	0.000242245	0.000796825	White
IL2RA	0.062811	0.000249701	0.000805007	White
IL6R	0.054132	1.04253e-07	2.61205e-06	White
IL7R	0	6.03922e-06	7.1153e-05	White
INPP4B	0	0.000469188	0.00132584	White
IRF1	0	0.000192518	0.000700854	White
IRF2	5.65281	0.00138542	0.00290535	Native American
ITPKB	0	2.24256e-12	4.84392e-10	White
JAK1	0	0.000469096	0.00132584	White
JAK2	0.102312	0.00476211	0.00822892	White
JAK3	0	5.56834e-05	0.000287756	White
JUN	0	0.000216731	0.000727676	White
KDM5A	0	2.30699e-05	0.000164278	White
KDM5D	inf	0.0228495	0.0328303	Native American
KDR	0	0.000182561	0.000688266	White
KEAP1	0	8.39606e-05	0.000365144	White
KEL	0	2.39341e-05	0.000166766	White
KIT	0	0.000192518	0.000700854	White
KLF4	0	0.000526832	0.00134936	White
KLHL6	0	3.75578e-06	4.96682e-05	White
KLLN	0	0.00112611	0.00244053	White
KMT2B	0	1.56687e-05	0.000141018	White
KMT2C	0	6.43964e-05	0.000298064	White
KMT2D	0	7.90503e-05	0.000353273	White
KRAS	0	2.67925e-05	0.000170211	White
L2HGDH	0	0.000177384	0.000683753	White
LAG3	0	2.48416e-05	0.000169446	White
LEF1	0	0.000517995	0.00133729	White
LMNA	0.017036	4.70133e-10	2.53872e-08	White
LRP1B	0	0.000207387	0.000718647	White
LYN	0	1.32725e-07	3.07164e-06	White
LZTR1	0	0.00260331	0.00484754	White
MAF	0	0.0309845	0.0432192	White
MAFB	0	1.62264e-06	2.50351e-05	White
MALT1	0	0.000557903	0.00138514	White
MAP2K1	0.109152	0.00862154	0.013693	White
MAPK1	0.142394	0.0301253	0.0421624	White
MC1R	7.08622	0.00012403	0.00050868	Native American
MDM4	0.030305	1.7323e-09	8.63487e-08	White
MEF2B	0	5.61328e-05	0.000287756	White
MEN1	0	0.00017661	0.000683753	White
MET	0.070119	0.00072374	0.00176253	White
MGMT	0	0.000536424	0.00135782	White
MIB1	0	0.000471544	0.00132584	White
MITF	0	0.00116859	0.00249917	White
MKI67	0	0.000546778	0.001368	White
MLH1	0	0.000495946	0.0013335	White
MLH3	0	0.00112611	0.00244053	White
MLLT3	0.101126	0.00461816	0.00813197	White
MN1	0	0.00489208	0.00830398	White
MPL	0	0.000199327	0.000715613	White
MS4A1	0	0.00017661	0.000683753	White
MSH2	0	6.18898e-05	0.000290613	White
MSH3	0	0.00046973	0.00132584	White
MSH6	0	6.18898e-05	0.000290613	White
MTAP	0.114495	0.00920096	0.0144015	White
MTHFD2	0.156315	0.00531908	0.00879276	White
MTOR	0	0.00240727	0.00465104	White
MTRR	0.281405	0.0252945	0.0357878	White
MUTYH	0.091698	0.00415604	0.00749905	White
MYC	0	3.71355e-09	1.71884e-07	White
MYCL	0.189019	0.0126782	0.0190614	White
MYCN	0.08567	0.00194142	0.0039437	White
MYH11	0.166642	0.00116338	0.00249626	White
NBN	0.031496	3.97637e-07	7.80814e-06	White
NCOR2	0.088624	0.00211548	0.004205	White
NFE2L2	0	0.00017938	0.000683753	White
NFKBIA	0	0.000176571	0.000683753	White
NHP2	0	5.58804e-05	0.000287756	White
NKX2-1	0.084711	0.00190237	0.00391345	White
NOP10	0	0.00242861	0.00465104	White
NOTCH2	0.073692	0.000759092	0.0018018	White
NOTCH3	0.072081	0.000733154	0.00176253	White
NQO1	3.88395	0.00662528	0.0108141	Native American
NSD1	0	5.56834e-05	0.000287756	White
NSD2	3.32698	0.0194976	0.0285202	Native American
NTHL1	0.114701	9.90726e-05	0.000416877	White
NTRK1	0.05931	2.60894e-07	5.63532e-06	White
NUDT15	0	0.00941843	0.0145783	White
P2RY8	0	0.000484915	0.00132584	White
PAK1	0.068213	0.000342869	0.00106817	White
PALB2	0	3.9374e-08	1.15974e-06	White
PALLD	0.104123	0.00858707	0.013693	White
PAX5	3.5489	0.0217341	0.0312971	Native American
PAX8	0.087133	0.00201765	0.00406036	White
PBRM1	0	0.00240727	0.00465104	White
PDCD1LG2	0	0.000484915	0.00132584	White
PDGFRA	0	0.000184599	0.000688266	White
PDGFRB	0.082367	0.00184527	0.00383249	White
PDK1	0	0.000186936	0.000688266	White
PHF6	0	0.00046973	0.00132584	White
PHGDH	0	5.6946e-05	0.000287756	White
PHLPP1	0.102312	0.00476211	0.00822892	White
PHOX2B	0	0.00111943	0.00244053	White
PIAS4	0	0.000484915	0.00132584	White
PIK3C2B	0.048703	3.52465e-08	1.14199e-06	White
PIK3CA	0.055343	7.53655e-05	0.000339145	White
PIK3CB	0.064917	0.000275346	0.00087463	White
PIK3CD	0	0.00240514	0.00465104	White
PIK3CG	0	2.67925e-05	0.000170211	White
PIK3R1	0	0.000502558	0.00133466	White
PIK3R2	0	5.5739e-05	0.000287756	White
PIM1	0	2.48416e-05	0.000169446	White
PLCG1	0.051217	5.69974e-05	0.000287756	White
PML	0	0.000469096	0.00132584	White
PMS2	0	1.37208e-05	0.000134714	White
POLD1	0	1.87279e-05	0.000155586	White
POLH	0	2.78388e-05	0.000173457	White
POLQ	0	5.6946e-05	0.000287756	White
POT1	0	2.39341e-05	0.000166766	White
PPARA	0	0.00498099	0.00836187	White
PPARD	0.071289	0.000726335	0.00176253	White
PPARG	0	0.000176571	0.000683753	White
PPP1R15A	0	5.64879e-05	0.000287756	White
PPP2R1A	0	1.65578e-05	0.000144992	White
PPP2R2A	0	0.010178	0.0155918	White
PPP6C	0	0.000211896	0.000722678	White
PRCC	0	1.11235e-11	1.02972e-09	White
PRDM1	0	0.000473804	0.00132584	White
PREX2	0	8.75999e-08	2.3652e-06	White
PRKAR1A	0.053836	6.61498e-05	0.000304008	White
PRKDC	0.043053	7.6372e-06	8.83734e-05	White
PRKN	0	0.00244255	0.00465104	White
PRSS1	0.235059	0.0142573	0.0212384	White
PTCH1	0.104735	0.00856167	0.013693	White
PTCH2	0	0.000203199	0.000715613	White
PTEN	0.115883	0.00943243	0.0145783	White
PTPN11	0.087626	0.00204783	0.00409566	White
PTPN13	0.101717	0.00468769	0.0082098	White
PTPN22	0	0.000216731	0.000727676	White
PTPRD	0.104123	0.00858707	0.013693	White
PTPRT	0	1.62264e-06	2.50351e-05	White
QKI	0	0.00242861	0.00465104	White
RAC1	0	1.37208e-05	0.000134714	White
RAD21	0.030726	3.0996e-07	6.47917e-06	White
RAD51B	0	0.00110848	0.00244053	White
RAF1	0.085189	0.00192073	0.00393871	White
RANBP2	0	0.000176946	0.000683753	White
RARA	0.084237	0.00188634	0.00389283	White
RBM10	0.101717	0.00468769	0.0082098	White
RECQL4	0.072258	1.18867e-05	0.000126272	White
RICTOR	0	1.27089e-05	0.000132828	White
RINT1	0	2.5794e-05	0.000170211	White
RIT1	0.036315	1.28539e-08	5.55291e-07	White
RNF139	0.029408	1.98392e-07	4.43303e-06	White
RNF43	0	4.54889e-06	5.66861e-05	White
RPL5	0	0.000546778	0.001368	White
RPS15	0	0.00110885	0.00244053	White
RPS6KB1	0.113582	0.000739827	0.00176253	White
RPTOR	0	1.29828e-05	0.000133538	White
RSF1	0	2.30699e-05	0.000164278	White
RUNX1	0.163398	0.00587774	0.00964247	White
RUNX1T1	0.031302	3.73775e-07	7.56895e-06	White
SCG5	0	0.00241792	0.00465104	White
SDHAF2	0	7.26516e-05	0.000329218	White
SDHB	0	0.00251105	0.00470277	White
SDHC	0.054595	1.13645e-07	2.72747e-06	White
SDHD	0	0.00954574	0.0146579	White
SEC23B	0.062467	0.000246827	0.000799719	White
SEMA3C	0.068213	0.000342869	0.00106817	White
SETBP1	0	0.00112294	0.00244053	White
SETD2	0	0.00133075	0.00279975	White
SF3B1	0	0.000176829	0.000683753	White
SLC26A3	0	2.67925e-05	0.000170211	White
SLC47A2	0	0.00490689	0.00830398	White
SLC9A3R1	0	5.00217e-06	6.11587e-05	White
SLIT2	0.122408	0.0164456	0.024442	White
SLX4	0	2.51888e-08	8.5907e-07	White
SMAD2	4.25088	0.00484697	0.00830398	Native American
SMAD3	4.17579	0.00871452	0.0138007	Native American
SMAD4	3.3071	0.01981	0.0289118	Native American
SMARCA1	0.102312	0.00476211	0.00822892	White
SMARCA4	0.172755	0.0109732	0.0167703	White
SMARCB1	0.141476	0.0300344	0.0421568	White
SMARCE1	0.088124	0.00208043	0.00414807	White
SMC1A	0.102312	0.00476211	0.00822892	White
SMC3	0	0.00111691	0.00244053	White
SMO	0	1.70501e-05	0.000147313	White
SOCS1	0.222876	0.0037401	0.006827	White
SOX2	0	4.13447e-06	5.35827e-05	White
SOX9	0.1227	0.000927122	0.00216106	White
SPEN	0.135269	0.0300562	0.0421568	White
SPOP	0	2.22479e-05	0.000161985	White
SPRED1	0	0.00246553	0.00466847	White
SRC	0	1.54246e-06	2.50351e-05	White
SRSF2	0.059451	0.000116206	0.000481108	White
STAG2	0	0.000502558	0.00133466	White
STAT3	0	0.000469096	0.00132584	White
STAT4	0.08567	0.00194142	0.0039437	White
STAT5A	0.09767	0.00430139	0.00767852	White
STAT6	0.079208	0.000962169	0.00221881	White
SUFU	0	0.000557903	0.00138514	White
SUZ12	0	0.000480489	0.00132584	White
TANC1	0	0.000186936	0.000688266	White
TAP1	0.068969	0.000363096	0.00110463	White
TAP2	0.068969	0.000363096	0.00110463	White
TBL1XR1	0	3.09418e-06	4.35876e-05	White
TBX3	0.192263	0.021427	0.0310115	White
TERT	0	3.57891e-06	4.83153e-05	White
TET2	0	0.000526832	0.00134936	White
TFEC	0.150388	0.00511365	0.0085624	White
TGFBR1	0	0.000495946	0.0013335	White
TIGIT	0	2.78388e-05	0.000173457	White
TMEM127	0	6.89994e-05	0.00031487	White
TMPRSS2	0	5.75075e-05	0.000287756	White
TNFRSF14	3.60045	0.016828	0.0248962	Native American
TNFRSF17	0	2.36087e-08	8.49912e-07	White
TNFRSF9	0.131062	0.0175831	0.0258365	White
TOP1	0	1.62264e-06	2.50351e-05	White
TRAF3	0	0.000211896	0.000722678	White
TRAF7	0	2.36087e-08	8.49912e-07	White
TSC1	0.098805	0.00438806	0.0077903	White
TUSC3	0	0.00941843	0.0145783	White
TYMS	0	0.00111691	0.00244053	White
U2AF1	0	2.5794e-05	0.000170211	White
UBE2T	0	1.42443e-12	4.84392e-10	White
UGT1A1	0	0.000470005	0.00132584	White
UGT1A9	0	0.000470005	0.00132584	White
VHL	0	9.23536e-05	0.000391145	White
VSIR	0	0.000207387	0.000718647	White
WEE1	0.101126	0.00461816	0.00813197	White
WNK1	0	2.22479e-05	0.000161985	White
WNK2	0	0.000509905	0.00133729	White
WRN	0.148085	0.031168	0.043341	White
WT1	0	5.75075e-05	0.000287756	White
XPC	0.08567	0.00194142	0.0039437	White
XPO1	0.072081	0.000733154	0.00176253	White
XRCC3	0.093282	0.00414035	0.00749905	White
ZNF217	0.041843	5.92085e-06	7.10502e-05	White
ZNF471	0	1.75754e-05	0.000149853	White
ZNF620	0	0.00113436	0.00245022	White
ZNF750	0	1.60975e-05	0.000142893	White
ZNRF3	0	0.00490345	0.00830398	White

## Sheet: Loss
Gene	Loss Odds Ratio	Loss P Value	Loss Padj	Loss Higher In
ABL2	37.7167	0.000328826	0.006005	Native American
ATR	41.1997	4.50662e-09	1e-06	Native American
AURKA	24.096	0.000118269	0.002838	Native American
AXIN1	15.3356	0.000108131	0.002803	Native American
BCL2	5.62653	0.00301352	0.030697	Native American
BCL2L1	21.6847	0.000163239	0.003526	Native American
BRCA2	6.56419	0.000307057	0.006005	Native American
CASP8	9.28438	0.000811941	0.0123	Native American
CBLB	14.4258	0.000588638	0.009303	Native American
CCND1	13.7757	0.00309445	0.030697	Native American
CCNE1	11.6442	0.0046266	0.04345	Native American
CIITA	44.1455	2.9719e-09	1e-06	Native American
CKS1B	inf	1.87934e-07	2e-05	Native American
CUL1	7.36052	0.00508644	0.044541	Native American
CUL4B	5.13087	0.00276031	0.029323	Native American
DAXX	7.92381	0.00402501	0.038928	Native American
ELF3	31.3941	0.00472434	0.043734	Native American
ELOC	30.2179	0.000518663	0.008618	Native American
EPHA7	5.13326	0.00185366	0.024023	Native American
ERCC3	21.8852	2.40496e-07	2.2e-05	Native American
ERCC4	14.4258	0.000588638	0.009303	Native American
ERG	15.143	2.85195e-05	0.001087	Native American
ETS2	8.57664	0.00312659	0.030697	Native American
ETV1	21.6847	0.000163239	0.003526	Native American
ETV5	27.083	8.30507e-05	0.002242	Native American
FANCA	0	0.00244255	0.027088	White
FANCE	7.36052	0.00508644	0.044541	Native American
FGF10	10.8076	0.00553832	0.046608	Native American
FGF5	5.73815	0.00529124	0.045716	Native American
FGFR3	7.57503	0.000198807	0.004156	Native American
FLT1	6.95989	0.000329079	0.006005	Native American
GNAQ	6.5926	0.00311757	0.030697	Native American
GRIN2A	10.8076	0.00553832	0.046608	Native American
HLA-DRB6	7.63218	0.00453451	0.043211	Native American
HOXA11	36.5316	3.80918e-06	0.000206	Native American
ITPKB	37.7167	0.000328826	0.006005	Native American
JAK3	20.0306	7.42146e-06	0.000337	Native American
KEAP1	9.34254	0.00237741	0.027088	Native American
KMT2B	21.6847	0.000163239	0.003526	Native American
LMNA	92.97	0.00145625	0.019766	Native American
MAP2K1	7.50403	0.000816173	0.0123	Native American
MC1R	0	0.00244255	0.027088	White
MSH2	16.6691	0.000371895	0.006513	Native American
MSH6	15.4712	0.000471386	0.008038	Native American
MYC	18.9538	0.00146412	0.019766	Native American
NBN	94.2674	1.06931e-08	2e-06	Native American
NQO1	0	0.00244754	0.027088	White
NTRK1	147.767	3.92244e-05	0.00121	Native American
PHLPP2	0	0.00246553	0.027088	White
PIK3C2B	147.767	3.92244e-05	0.00121	Native American
PIK3CG	9.34254	0.00237741	0.027088	Native American
PMS2	15.1647	0.00246634	0.027088	Native American
POLD1	23.8301	3.25163e-06	0.000192	Native American
POLH	11.3683	0.000113713	0.002834	Native American
POLQ	8.9437	0.00273422	0.029323	Native American
PPP6C	8.18412	0.00134021	0.019299	Native American
PRCC	92.97	0.00145625	0.019766	Native American
PTCH2	12.7526	7.79446e-06	0.000337	Native American
PTEN	5.02081	0.0049524	0.044541	Native American
PTPRT	22.4972	2.36767e-05	0.000959	Native American
RAD21	63.214	4.58503e-08	7e-06	Native American
RAF1	7.94703	0.00150516	0.019905	Native American
RIT1	211.414	9.26462e-07	6.2e-05	Native American
SDHC	147.767	3.92244e-05	0.00121	Native American
SEC23B	8.57664	0.00312659	0.030697	Native American
SLC26A3	20.0306	7.42146e-06	0.000337	Native American
SMC3	6.14643	0.00203187	0.025601	Native American
SMO	22.0979	9.56276e-07	6.2e-05	Native American
SRC	27.083	8.30507e-05	0.002242	Native American
STAT6	11.5901	0.000333633	0.006005	Native American
TAP1	13.9958	4.17866e-05	0.001231	Native American
TFEC	9.7789	0.00205439	0.025601	Native American
TMPRSS2	25.6248	8.74389e-08	1.1e-05	Native American
WT1	11.9963	0.00106436	0.015675	Native American
XPO1	20.8904	3.16935e-05	0.001141	Native American
ZNF217	58.1061	7.77117e-07	6.2e-05	Native American

## Sheet: Change
Gene	Odds Ratio	P Value	Padj	CNV Higher In
ABCB1	0.061445	0.000240532	0.000971373	White
ABL2	0.076388	1.16384e-06	2.90064e-05	White
ABRAXAS1	0	6.58166e-05	0.000333153	White
ACVR1	0.265456	0.0273632	0.0477698	White
ACVR1B	0.237662	0.023987	0.0449711	White
AGO1	0	5.64879e-05	0.000329686	White
AJUBA	0	5.57306e-05	0.000329686	White
AKT1	0.22248	0.0124988	0.0251529	White
AKT2	0.136207	0.00223382	0.00649111	White
AKT3	0.158742	0.000311597	0.00118079	White
ALK	0.155453	0.00527377	0.0128959	White
AMER1	0	1.75754e-05	0.000145075	White
APLNR	0.15122	0.00512712	0.0128355	White
AR	0.233768	0.0140327	0.0274718	White
ARID1A	0.166145	0.00617982	0.0140018	White
ARID1B	0	2.00223e-05	0.000152641	White
ARID2	0	1.70501e-05	0.000145075	White
ARID5B	0	5.98184e-05	0.000329686	White
ASPSCR1	0	2.08595e-06	4.43968e-05	White
ASXL1	0	1.32368e-06	3.17684e-05	White
ATIC	0.266936	0.0277183	0.0477698	White
ATM	0	2.14668e-05	0.000156297	White
ATP7B	0.266936	0.0277183	0.0477698	White
ATRX	0.233768	0.0140327	0.0274718	White
AURKA	0.209341	0.00457477	0.0119534	White
AXIN1	0.264355	0.00830779	0.0178852	White
B2M	0.176665	0.0111611	0.0235582	White
BARD1	0.166145	0.00617982	0.0140018	White
BCL11B	0	1.75754e-05	0.000145075	White
BCL6	0	2.80612e-06	5.05101e-05	White
BCOR	0	2.78388e-05	0.000184077	White
BCORL1	0	1.39737e-05	0.000145075	White
BCR	0.145499	0.0027365	0.00741946	White
BMPR1A	0.256765	0.0256118	0.0455946	White
BRAF	0.127516	0.00110821	0.00334009	White
BRCA1	0.061445	0.000240532	0.000971373	White
BRD4	0	1.49026e-05	0.000145075	White
BRIP1	0	6.71137e-07	1.99422e-05	White
BTG1	0.066728	0.000308294	0.00117514	White
C11orf65	0	2.14668e-05	0.000156297	White
C3orf70	0	2.19244e-06	4.43968e-05	White
C8orf34	0	4.4639e-08	2.05258e-06	White
CALR	0.146302	0.00279693	0.00742792	White
CARD11	0	5.24444e-06	7.552e-05	White
CARM1	0.244304	0.0241768	0.0449711	White
CASR	0.223706	0.0126268	0.0253317	White
CBL	0	5.58804e-05	0.000329686	White
CBLC	0	1.70501e-05	0.000145075	White
CBR3	0.220049	0.0122742	0.0249331	White
CCND1	0.162388	0.00194344	0.00572431	White
CCND2	0.120027	0.000851109	0.00284288	White
CCNE1	0.295679	0.0279352	0.048016	White
CD19	0.033277	6.86199e-07	1.99422e-05	White
CD22	0.060773	0.000238252	0.000971373	White
CD274	0	5.61328e-05	0.000329686	White
CD40	0.229168	0.00628019	0.0140903	White
CD79A	0.140002	0.0023949	0.00674737	White
CD79B	0.158787	0.00187346	0.00554339	White
CDC73	0	1.00526e-12	3.25704e-10	White
CDH1	0.180491	0.00283304	0.00746265	White
CDK12	0	2.19244e-06	4.43968e-05	White
CDK6	0.131068	0.0021181	0.00618256	White
CDKN1A	0.128219	0.00113945	0.00341834	White
CDKN1C	0.158931	0.00548736	0.0130728	White
CDKN2C	0	2.30699e-05	0.000160745	White
CEP57	0.066728	0.000308294	0.00117514	White
CFTR	0.207145	0.00679363	0.0148225	White
CHD4	0.272258	0.0243286	0.0449711	White
CHD7	0	4.75135e-08	2.05258e-06	White
CHEK2	0.238975	0.0239904	0.0449711	White
CKS1B	0.106044	1.4399e-05	0.000145075	White
CREBBP	0.064706	4.3898e-06	6.93802e-05	White
CRKL	0.143116	0.00257295	0.00709477	White
CRLF2	0	1.81344e-05	0.000145075	White
CSF1R	0.062124	0.000244342	0.000971373	White
CTC1	0	6.73503e-05	0.000333153	White
CTCF	0.269271	0.0241456	0.0449711	White
CTLA4	0.075762	0.000815066	0.00277981	White
CTNNA1	0.139235	0.00235731	0.00667047	White
CUX1	0.062124	0.000244342	0.000971373	White
CYLD	0.23568	0.0111209	0.0235501	White
CYP1B1	0.156315	0.00531908	0.0129092	White
CYP3A5	0.207145	0.00679363	0.0148225	White
CYSLTR2	0	6.89994e-05	0.000336177	White
DDB2	0.146302	0.00279693	0.00742792	White
DDR2	0.016347	2.8822e-10	2.66809e-08	White
DICER1	0.241624	0.024049	0.0449711	White
DIS3L2	0	6.73503e-05	0.000333153	White
DKC1	0.294058	0.0275699	0.0477698	White
DNM2	0.152898	0.00516987	0.0128355	White
DOT1L	0	6.73503e-05	0.000333153	White
DYNC2H1	0	2.30699e-05	0.000160745	White
ECT2L	0	1.42546e-05	0.000145075	White
EGF	0.168004	0.00641036	0.0141772	White
EGLN1	0	2.00429e-12	4.32926e-10	White
ELF3	0.16457	0.000396707	0.0014606	White
ELOC	0.170694	0.00123077	0.0036753	White
EMSY	0	4.77047e-06	7.18898e-05	White
ENG	0	6.3088e-05	0.000329686	White
EP300	0	2.14668e-05	0.000156297	White
EPCAM	0.071289	0.000726335	0.00261074	White
EPHA2	0	5.98184e-05	0.000329686	White
EPHB1	0.061445	0.000240532	0.000971373	White
EPHB2	0.266936	0.0277183	0.0477698	White
ERBB2	0.177518	0.0026259	0.00717967	White
ERBB3	0.068969	0.000363096	0.00136794	White
ERBB4	0.077035	0.000861659	0.00286336	White
ERCC1	0.143116	0.00257295	0.00709477	White
ERCC2	0.142331	0.00252422	0.00705041	White
ERCC4	0.261052	0.00787496	0.0171241	White
ERCC6	0.158054	0.00542584	0.0130704	White
ERRFI1	0	6.58166e-05	0.000333153	White
ETV6	0	3.57891e-06	5.9465e-05	White
FANCA	0.263387	0.0143595	0.0280269	White
FANCG	0.158931	0.00548736	0.0130728	White
FANCI	0	1.65578e-05	0.000145075	White
FANCL	0	2.30699e-05	0.000160745	White
FANCM	0	2.78388e-05	0.000184077	White
FBXO11	0	2.5794e-05	0.000174109	White
FBXW7	0	5.61328e-05	0.000329686	White
FCGR2A	0	3.48911e-12	5.65236e-10	White
FCGR3A	0.138753	0.000109497	0.000476201	White
FDPS	0	4.82486e-12	6.25301e-10	White
FGF23	0.278324	0.0249027	0.0451812	White
FGF3	0.04792	1.93189e-05	0.000149325	White
FGF4	0.234365	0.0110654	0.0235501	White
FGF6	0.193915	0.00554774	0.0131358	White
FGF7	0.180677	0.0115062	0.0240516	White
FGF8	0.077896	0.000898354	0.00292529	White
FGF9	0.165224	0.00607335	0.0138575	White
FGFR4	0.127516	0.00110821	0.00334009	White
FLCN	0	5.61328e-05	0.000329686	White
FLT3	0.164308	0.00597268	0.0137733	White
FLT4	0.124742	0.000996931	0.00312083	White
FNTB	0.158054	0.00542584	0.0130704	White
FOXA1	0.240296	0.0240111	0.0449711	White
FOXL2	0	1.26568e-05	0.000145075	White
FOXO3	0.188645	0.00526929	0.0128959	White
FOXP1	0	5.98184e-05	0.000329686	White
FOXQ1	0	5.24444e-06	7.552e-05	White
FUBP1	0.152898	0.00516987	0.0128355	White
FUS	0.068832	7.70804e-06	0.000101935	White
G6PD	0	1.26698e-05	0.000145075	White
GALNT12	0	7.90503e-05	0.000363295	White
GATA3	0.1227	0.000927122	0.00300387	White
GATA4	0.256198	0.0131572	0.0262334	White
GEN1	0	5.8943e-05	0.000329686	White
GLI1	0.236357	0.014493	0.0282026	White
GLI2	0.077896	0.000898354	0.00292529	White
GNA11	0.079651	0.000985854	0.00311626	White
GNAS	0.090781	8.10658e-05	0.000369039	White
GPS2	0.079651	0.000985854	0.00311626	White
GREM1	0	8.39606e-05	0.000377823	White
GRIN2A	0.264355	0.00830779	0.0178852	White
GRM3	0.209434	0.0117712	0.0243698	White
GSTP1	0.119367	0.000835028	0.00280362	White
H19	0	5.64879e-05	0.000329686	White
HAS3	0.111712	0.0007271	0.00261074	White
HAVCR2	0	1.34957e-05	0.000145075	White
HDAC1	0.076184	0.000829489	0.00279953	White
HDAC2	0.058157	0.000100713	0.000443958	White
HDAC4	0.158931	0.00548736	0.0130728	White
HIF1A	0.253938	0.0251704	0.0451812	White
HLA-A	0.204881	0.00652667	0.0143853	White
HLA-B	0.284518	0.0257566	0.0457267	White
HLA-C	0.058157	0.000100713	0.000443958	White
HLA-DMB	0.127516	0.00110821	0.00334009	White
HLA-DOB	0	6.03922e-06	8.15295e-05	White
HLA-DPA1	0.126817	0.00107837	0.00331176	White
HLA-DPB1	4.42127	0.0129141	0.0258282	Native American
HLA-DQA1	0.059451	0.000116206	0.000502009	White
HLA-DQA2	0.126817	0.00107837	0.00331176	White
HLA-DQB1	0	6.03922e-06	8.15295e-05	White
HLA-DRA	0.202641	0.00628411	0.0140903	White
HLA-DRB1	0.12543	0.00102275	0.00318627	White
HLA-E	0.290844	0.0268937	0.0474853	White
HLA-F	0.202641	0.00628411	0.0140903	White
HLA-G	0.203758	0.00640237	0.0141772	White
HNF1A	0.245656	0.0242665	0.0449711	White
HNF1B	0.13035	0.00211178	0.00618256	White
HOXB13	0.187608	0.00522985	0.0128959	White
HRAS	0.248384	0.0244981	0.0449711	White
HSD11B2	0.267788	0.0240801	0.0449711	White
HSD3B2	0.211747	0.0118117	0.0243714	White
HSP90AA1	0.137713	0.00229024	0.0065959	White
HSPH1	0.162494	0.00578849	0.0135413	White
IDH2	0.064917	0.000275346	0.00108136	White
IFIT3	0.172755	0.0109732	0.0234673	White
IFNAR2	0.065275	0.000281065	0.0010906	White
IFNGR2	0	1.52706e-05	0.000145075	White
IFNL3	0	1.39737e-05	0.000145075	White
IKBKE	0.015136	1.1465e-10	1.23822e-08	White
IKZF1	0.124742	0.000996931	0.00312083	White
IL15	0.253938	0.0251704	0.0451812	White
IL2RA	0.121356	0.000886743	0.0029168	White
IL6R	0.054132	1.04253e-07	3.7531e-06	White
IL7R	0.115481	0.000761902	0.00268322	White
IRF1	0.22248	0.0124988	0.0251529	White
IRF2	3.65279	0.0244461	0.0449711	Native American
ITPKB	0.050938	5.60192e-08	2.26878e-06	White
JAK1	0.156315	0.00531908	0.0129092	White
JUN	0.150388	0.00511365	0.0128355	White
KDM5A	0.118058	0.000806257	0.00277901	White
KDM5D	inf	0.000492048	0.00180139	Native American
KDR	0.244304	0.0241768	0.0449711	White
KEL	0.208286	0.0117662	0.0243698	White
KIT	0.155453	0.00527377	0.0128959	White
KLF4	0.178658	0.0113138	0.0237945	White
KLHL6	0	2.67174e-06	4.94654e-05	White
KLLN	0	6.3088e-05	0.000329686	White
KMT2C	0	1.56687e-05	0.000145075	White
KMT2D	0.149562	0.00510546	0.0128355	White
KRAS	0.124057	0.000972401	0.00310402	White
L2HGDH	0	1.93569e-05	0.000149325	White
LAG3	0.116763	0.000781914	0.00272409	White
LEF1	0	7.46593e-05	0.000348052	White
LMNA	0.057879	2.04512e-07	6.62618e-06	White
LRP1B	0	6.18898e-05	0.000329686	White
LYN	0	6.46927e-08	2.46593e-06	White
LZTR1	0	1.87279e-05	0.000147996	White
MAF	0.053539	6.46778e-05	0.000333153	White
MAFB	0.100497	0.000225069	0.000940933	White
MDM4	0.030029	1.56275e-09	1.26583e-07	White
MEF2B	0	1.70501e-05	0.000145075	White
MEN1	0.069733	0.000385399	0.00142708	White
MET	0.212914	0.0118472	0.0243714	White
MGMT	0.164308	0.00597268	0.0137733	White
MIB1	0	6.3088e-05	0.000329686	White
MITF	0.161595	0.00570487	0.013394	White
MLH1	0.253938	0.0251704	0.0451812	White
MLH3	0	6.18898e-05	0.000329686	White
MLLT3	0.073692	0.000759092	0.00268322	White
MN1	0.14874	0.00510253	0.0128355	White
MPL	0.241624	0.024049	0.0449711	White
MS4A1	0.150388	0.00511365	0.0128355	White
MSH3	0.23121	0.0136165	0.0269009	White
MTHFD2	0.232485	0.0138191	0.0272182	White
MTOR	0.077464	0.000879433	0.00290751	White
MUTYH	0.150388	0.00511365	0.0128355	White
MYC	0.092087	1.59065e-05	0.000145075	White
MYCL	0.237662	0.023987	0.0449711	White
MYCN	0.074927	0.00078948	0.00273574	White
MYH11	0.152985	0.000385055	0.00142708	White
NCOR1	0.252537	0.0249761	0.0451812	White
NCOR2	0.071684	0.000729235	0.00261074	White
NFE2L2	0.159814	0.00555434	0.0131358	White
NFKBIA	0.146302	0.00279693	0.00742792	White
NHP2	0	1.27089e-05	0.000145075	White
NKX2-1	0.146302	0.00279693	0.00742792	White
NOP10	0	7.46593e-05	0.000348052	White
NOTCH2	0.298945	0.0287207	0.0492354	White
NOTCH3	0.064561	0.00027005	0.00106703	White
NRG1	0.247808	0.0120671	0.0247158	White
NSD1	0	6.03922e-06	8.15295e-05	White
NTHL1	0.264355	0.00830779	0.0178852	White
NTRK1	0.149531	0.000189079	0.000800805	White
NUDT15	0	7.46593e-05	0.000348052	White
P2RY8	0	1.81344e-05	0.000145075	White
PALB2	0	1.94095e-08	1.04812e-06	White
PALLD	0.24296	0.0241043	0.0449711	White
PBRM1	0	7.07657e-05	0.000339676	White
PDCD1LG2	0	5.58804e-05	0.000329686	White
PDGFRA	0.244304	0.0241768	0.0449711	White
PDK1	0.164308	0.00597268	0.0137733	White
PHF6	0	1.27089e-05	0.000145075	White
PHGDH	0	1.27739e-05	0.000145075	White
PHLPP1	0.15122	0.00512712	0.0128355	White
PHLPP2	0.181492	0.00290825	0.00762975	White
PHOX2B	0.165224	0.00607335	0.0138575	White
PIAS4	0	7.07657e-05	0.000339676	White
PIK3C2B	0.12265	4.32236e-05	0.000282918	White
PIK3CA	0.18351	0.00512536	0.0128355	White
PIK3CB	0.127516	0.00110821	0.00334009	White
PIK3CD	0.263985	0.0270264	0.0475899	White
PIK3R1	0.152898	0.00516987	0.0128355	White
PIK3R2	0.221261	0.0123813	0.0250722	White
PIM1	0.207145	0.00679363	0.0148225	White
PLCG1	0.047122	1.67518e-05	0.000145075	White
PLCG2	0.182498	0.00511248	0.0128355	White
PML	0.255347	0.0253822	0.0454356	White
PMS1	0.259627	0.026124	0.0462523	White
PMS2	0.203758	0.00640237	0.0141772	White
POT1	0	1.26698e-05	0.000145075	White
PPARA	0.143116	0.00257295	0.00709477	White
PPARD	0.208286	0.0117662	0.0243698	White
PPARG	0.14874	0.00510253	0.0128355	White
PPP1R15A	0	1.56687e-05	0.000145075	White
PPP2R1A	0	1.27089e-05	0.000145075	White
PPP2R2A	0.113582	0.000739827	0.00263411	White
PRCC	0.03691	1.53371e-08	9.03495e-07	White
PRDM1	0.276796	0.0247331	0.0451812	White
PREX2	0	4.19287e-08	2.05258e-06	White
PRKAR1A	0.099935	0.00021953	0.000923738	White
PRKDC	0.188716	0.00185635	0.00551796	White
PRKN	0.065275	0.000281065	0.0010906	White
PRSS1	0.203758	0.00640237	0.0141772	White
PTCH1	0.175679	0.0110994	0.0235501	White
PTPN11	0.071684	0.000729235	0.00261074	White
PTPN22	0	2.5794e-05	0.000174109	White
PTPRD	0.076184	0.000829489	0.00279953	White
PTPRT	0.317265	0.027611	0.0477698	White
RAC1	0.126121	0.00104989	0.00325516	White
RAD51B	0.074101	0.000768168	0.00269066	White
RAD51D	0.138472	0.00232243	0.00662968	White
RANBP2	0.256765	0.0256118	0.0455946	White
RBM10	0.229941	0.0134248	0.0266848	White
RECQL4	0.105922	5.20119e-05	0.000329686	White
RICTOR	0	3.57891e-06	5.9465e-05	White
RINT1	0	1.31269e-05	0.000145075	White
RIT1	0.147107	0.000167996	0.000720937	White
RNF139	0.028126	1.25249e-07	4.27164e-06	White
RNF43	0	8.74303e-07	2.26619e-05	White
RPS6KB1	0.225336	0.00585245	0.0136417	White
RPTOR	0	1.62264e-06	3.75526e-05	White
RSF1	0	2.54344e-06	4.84749e-05	White
RUNX1T1	0.065111	4.64925e-06	7.17312e-05	White
SDHAF2	0	1.65578e-05	0.000145075	White
SDHB	0.265456	0.0273632	0.0477698	White
SDHC	0.137576	0.000102808	0.00045013	White
SDHD	0.06935	0.000373982	0.00140081	White
SETBP1	0	5.98184e-05	0.000329686	White
SETD2	0	6.89994e-05	0.000336177	White
SF3B1	0.252537	0.0249761	0.0451812	White
SGK1	0.217644	0.0120909	0.0247158	White
SLC47A2	0	2.14668e-05	0.000156297	White
SLC9A3R1	0	7.46391e-07	2.01526e-05	White
SLX4	0	7.54376e-09	5.4315e-07	White
SMARCA1	0.218843	0.0121774	0.0248143	White
SMARCA4	0.244304	0.0241768	0.0449711	White
SMARCB1	0.146302	0.00279693	0.00742792	White
SMARCE1	0.123377	0.000949138	0.00305991	White
SMC1A	0.143906	0.00262455	0.00717967	White
SOCS1	0.203273	0.00267403	0.00728055	White
SOD2	0.141551	0.00247832	0.00695218	White
SOX2	0.055343	7.53655e-05	0.000348834	White
SPOP	0.264846	0.0240008	0.0449711	White
SPRED1	0	0.000176946	0.000754351	White
SRC	0.239663	0.0113464	0.0237945	White
SRSF2	0.105679	0.000292696	0.00112897	White
STAG2	0	1.49026e-05	0.000145075	White
STAT4	0.075762	0.000815066	0.00277981	White
STAT5A	0.062124	0.000244342	0.000971373	White
SUFU	0	6.58166e-05	0.000333153	White
SUZ12	0	1.81344e-05	0.000145075	White
TANC1	0	6.3088e-05	0.000329686	White
TAP2	0.292447	0.0272228	0.0477698	White
TBL1XR1	0	2.30403e-06	4.52427e-05	White
TBX3	0.247016	0.0243737	0.0449711	White
TERT	0.051217	5.69974e-05	0.000329686	White
TET2	0	7.26516e-05	0.000346164	White
TGFBR1	0.171793	0.0109506	0.0234673	White
TIGIT	0	1.45641e-05	0.000145075	White
TMEM127	0	5.5739e-05	0.000329686	White
TNFAIP3	0.138472	0.00232243	0.00662968	White
TNFRSF17	0.064706	4.3898e-06	6.93802e-05	White
TNFRSF9	0.165224	0.00607335	0.0138575	White
TOP1	0	7.07824e-07	1.99422e-05	White
TOP2A	0.194986	0.0056199	0.0132425	White
TRAF3	0.137713	0.00229024	0.0065959	White
TRAF7	0	8.66236e-09	5.61321e-07	White
TSC1	0.079208	0.000962169	0.00308656	White
U2AF1	0.062124	0.000244342	0.000971373	White
UBE2T	0	1.00526e-12	3.25704e-10	White
UGT1A1	0	6.18898e-05	0.000329686	White
UGT1A9	0	6.18898e-05	0.000329686	White
VHL	0	2.48416e-05	0.000171249	White
VSIR	0	5.81729e-05	0.000329686	White
WEE1	0.253938	0.0251704	0.0451812	White
WNK1	0	3.24843e-06	5.68915e-05	White
WNK2	0	8.66179e-05	0.000387092	White
WRN	0.259052	0.0136053	0.0269009	White
XPC	0.241624	0.024049	0.0449711	White
XRCC3	0.139235	0.00235731	0.00667047	White
ZFHX3	0.180491	0.00283304	0.00746265	White
ZNF471	0	1.28652e-05	0.000145075	White
ZNF620	0	8.14391e-05	0.000369039	White
ZNF750	0	1.98434e-06	4.43397e-05	White
ZNRF3	0	2.22479e-05	0.000160185	White
