# Supplementary material for: Molecular profiling of breast cancer in native American women reveals distinct genomic and transcriptomic features
Source: NPJ Precis Oncol. 2026 Mar 17;10:175. doi: 10.1038/s41698-026-01373-6 (PMC13144316; doi:10.1038/s41698-026-01373-6)
Supplement: Supplementary file 4 — Supplementary Data 3 [file 41698_2026_1373_MOESM4_ESM.csv]

Gene	log2 Fold Change	P Value	Padj	Upregulated in
A1BG	5.9606	1.73e-12	3.73e-11	Native American
AADAC	2.3134	3.26e-06	7.62e-06	Native American
AARD	-2.0096	2.58e-07	7.02e-07	White
AARSD1	5.2231	1.70e-12	3.73e-11	Native American
ABCA1	2.6732	6.68e-12	6.02e-11	Native American
ABCA10	4.195	1.43e-10	7.36e-10	Native American
ABCA4	2.2155	2.81e-04	5.12e-04	Native American
ABCA5	2.2103	4.34e-10	1.97e-09	Native American
ABCA6	3.7081	1.18e-11	9.27e-11	Native American
ABCA8	2.451	1.42e-07	4.03e-07	Native American
ABCA9	3.4517	1.82e-10	9.13e-10	Native American
ABCB4	3.0593	7.17e-10	3.08e-09	Native American
ABCB5	2.3387	8.26e-05	1.61e-04	Native American
ABCB6	6.3071	1.70e-12	3.73e-11	Native American
ABCC2	2.8991	1.18e-09	4.83e-09	Native American
ABCC4	2.1864	1.50e-08	4.95e-08	Native American
ABCC6	2.6061	7.85e-05	1.54e-04	Native American
ABCC9	2.5851	4.66e-11	2.81e-10	Native American
ABCF2	2.0362	9.08e-12	7.58e-11	Native American
ABCG5	4.1699	2.55e-06	6.06e-06	Native American
ABHD1	2.5692	4.44e-10	2.01e-09	Native American
ABHD16A	2.2049	2.41e-05	5.05e-05	Native American
ABHD17C	-2.1219	9.80e-12	8.05e-11	White
ABI3BP	2.7478	2.40e-08	7.66e-08	Native American
AC004980.7	2.4065	3.65e-09	1.35e-08	Native American
AC006116.20	3.4584	5.59e-12	5.30e-11	Native American
AC010642.1	2.149	2.28e-03	3.68e-03	Native American
AC018720.10	7.3654	1.70e-12	3.73e-11	Native American
AC073869.1	5.8433	3.01e-09	1.13e-08	Native American
AC079354.1	2.7518	6.10e-07	1.57e-06	Native American
AC104809.3	2.8996	4.39e-04	7.80e-04	Native American
ACACB	2.2145	3.97e-09	1.46e-08	Native American
ACAD11	7.8645	1.70e-12	3.73e-11	Native American
ACAP1	2.1855	5.32e-09	1.91e-08	Native American
ACBD7	-2.98	5.06e-11	3.01e-10	White
ACE2	2.6954	1.15e-03	1.93e-03	Native American
ACER3	-2.525	2.58e-12	3.73e-11	White
ACKR4	2.899	5.13e-11	3.05e-10	Native American
ACMSD	2.185	4.24e-07	1.12e-06	Native American
ACOT11	2.0962	9.51e-08	2.77e-07	Native American
ACR	2.8639	8.33e-06	1.84e-05	Native American
ACRC	4.7116	1.70e-12	3.73e-11	Native American
ACSBG1	2.5322	3.93e-03	6.15e-03	Native American
ACSBG2	2.5978	1.98e-07	5.47e-07	Native American
ACSM4	2.5465	1.80e-03	2.95e-03	Native American
ACTG1	-2.9146	1.56e-12	3.73e-11	White
ACTN3	5.1271	2.02e-10	1.00e-09	Native American
ACTR3C	3.038	4.10e-12	4.41e-11	Native American
ACY1	7.4652	1.70e-12	3.73e-11	Native American
ADAM11	2.0726	3.45e-03	5.45e-03	Native American
ADAM21	3.4125	3.03e-08	9.52e-08	Native American
ADAM28	2.1893	1.91e-08	6.19e-08	Native American
ADAMTS10	2.0985	2.46e-08	7.84e-08	Native American
ADAMTS14	2.069	2.24e-04	4.13e-04	Native American
ADAMTS17	2.1714	1.16e-05	2.52e-05	Native American
ADAMTS18	2.2965	2.10e-05	4.42e-05	Native American
ADAMTS6	2.9541	6.10e-09	2.17e-08	Native American
ADAMTS9	3.3423	1.60e-11	1.18e-10	Native American
ADAMTSL1	2.0762	5.58e-08	1.69e-07	Native American
ADAMTSL4	3.3312	8.94e-12	7.50e-11	Native American
ADCK3	7.541	1.70e-12	3.73e-11	Native American
ADCY10	2.7515	1.39e-08	4.64e-08	Native American
ADCY2	2.3249	1.18e-03	1.97e-03	Native American
ADCY7	3.2682	4.86e-12	4.86e-11	Native American
ADGB	2.9439	4.27e-05	8.65e-05	Native American
ADH1A	5.4957	2.45e-11	1.67e-10	Native American
ADH4	5.6134	2.83e-10	1.35e-09	Native American
ADH6	4.2516	1.10e-10	5.85e-10	Native American
ADHFE1	3.1533	2.63e-11	1.76e-10	Native American
ADM2	-2.8536	1.54e-11	1.15e-10	White
ADO	-2.3034	1.71e-12	3.73e-11	White
ADORA3	2.208	1.20e-05	2.62e-05	Native American
ADRA1A	2.4474	1.06e-06	2.64e-06	Native American
ADSL	3.7785	1.94e-12	3.73e-11	Native American
AFAP1	3.3528	1.71e-12	3.73e-11	Native American
AGAP2	2.0159	3.25e-07	8.71e-07	Native American
AGAP2-AS1	3.054	2.69e-10	1.29e-09	Native American
AGAP4	5.3578	1.71e-12	3.73e-11	Native American
AGAP6	8.107	1.70e-12	3.73e-11	Native American
AGAP7	4.7565	1.67e-08	5.47e-08	Native American
AGBL3	2.3497	2.88e-04	5.25e-04	Native American
AGBL4	2.6197	4.31e-05	8.71e-05	Native American
AGR2	-2.4213	4.64e-05	9.36e-05	White
AHCTF1	2.4223	2.73e-12	3.77e-11	Native American
AHI1	2.7437	2.58e-12	3.73e-11	Native American
AHNAK2	2.2617	1.52e-08	5.01e-08	Native American
AHR	2.2073	7.63e-10	3.26e-09	Native American
AIF1	-4.5338	1.70e-12	3.73e-11	White
AIF1L	-2.0699	9.05e-08	2.64e-07	White
AK1	2.4209	9.51e-12	7.85e-11	Native American
AKAP13	2.0838	2.50e-12	3.73e-11	Native American
AKAP8L	2.0279	6.09e-12	5.64e-11	Native American
AKAP9	2.2541	2.14e-11	1.49e-10	Native American
AKNA	2.0709	1.39e-09	5.62e-09	Native American
AKR1E2	2.1782	8.12e-06	1.80e-05	Native American
AKR7L	2.2246	7.74e-04	1.33e-03	Native American
AL034548.1	-4.6156	1.71e-12	3.73e-11	White
AL391421.1	-2.6854	2.51e-06	5.95e-06	White
ALDH1A3	2.072	5.93e-07	1.53e-06	Native American
ALDH3A1	-2.8376	5.55e-04	9.72e-04	White
ALDOA	6.0344	1.70e-12	3.73e-11	Native American
ALG10	2.497	5.81e-12	5.47e-11	Native American
ALG11	2.3603	4.23e-12	4.45e-11	Native American
ALG13	2.261	2.37e-12	3.73e-11	Native American
ALK	3.7713	4.73e-09	1.72e-08	Native American
ALKBH6	3.1965	3.14e-12	3.93e-11	Native American
ALMS1	2.7298	2.21e-12	3.73e-11	Native American
ALOX12	3.2206	3.04e-12	3.89e-11	Native American
ALPK2	2.9129	8.31e-09	2.87e-08	Native American
ALS2CR11	4.0564	1.23e-11	9.58e-11	Native American
ALS2CR12	3.996	8.54e-12	7.25e-11	Native American
AMACR	3.9945	1.88e-12	3.73e-11	Native American
AMT	7.476	1.70e-12	3.73e-11	Native American
AMY2A	4.9457	3.93e-10	1.81e-09	Native American
AMY2B	5.3558	1.91e-12	3.73e-11	Native American
ANAPC1	3.2692	1.70e-12	3.73e-11	Native American
ANAPC13	-2.2008	1.75e-12	3.73e-11	White
ANGPTL1	2.5862	1.45e-09	5.84e-09	Native American
ANGPTL6	3.4368	1.01e-09	4.17e-09	Native American
ANK2	3.0273	3.59e-09	1.33e-08	Native American
ANK3	2.2177	2.06e-10	1.02e-09	Native American
ANKAR	3.7533	2.09e-12	3.73e-11	Native American
ANKDD1B	3.3121	4.44e-10	2.01e-09	Native American
ANKHD1	7.777	1.70e-12	3.73e-11	Native American
ANKHD1-EIF4EBP3	7.7153	1.70e-12	3.73e-11	Native American
ANKRD11	2.3107	2.15e-12	3.73e-11	Native American
ANKRD12	2.2129	4.75e-11	2.86e-10	Native American
ANKRD17	2.1481	2.44e-12	3.73e-11	Native American
ANKRD18A	3.6748	1.39e-04	2.63e-04	Native American
ANKRD23	4.2545	2.28e-12	3.73e-11	Native American
ANKRD24	2.0064	1.45e-03	2.40e-03	Native American
ANKRD26	3.1302	5.90e-12	5.53e-11	Native American
ANKRD30A	5.6464	1.58e-07	4.43e-07	Native American
ANKRD30B	4.2837	3.83e-05	7.81e-05	Native American
ANKRD31	3.227	1.70e-09	6.72e-09	Native American
ANKRD36	6.7448	1.73e-12	3.73e-11	Native American
ANKRD36B	8.0102	1.70e-12	3.73e-11	Native American
ANKRD36C	7.0263	1.74e-12	3.73e-11	Native American
ANKRD37	2.373	2.23e-11	1.54e-10	Native American
ANKRD44	2.4118	4.56e-11	2.77e-10	Native American
ANKRD61	4.1441	2.22e-12	3.73e-11	Native American
ANKRD9	-2.1475	4.43e-12	4.57e-11	White
ANKS1B	3.5169	4.57e-12	4.66e-11	Native American
ANP32E	-4.4549	1.71e-12	3.73e-11	White
AOAH	2.1164	3.20e-06	7.48e-06	Native American
AOC2	2.2667	3.41e-08	1.06e-07	Native American
AP000275.65	4.2862	2.21e-12	3.73e-11	Native American
AP000347.2	3.8676	2.58e-12	3.73e-11	Native American
AP1G2	2.6464	1.99e-12	3.73e-11	Native American
APC	2.2084	2.50e-12	3.73e-11	Native American
APCS	2.5604	3.80e-03	5.96e-03	Native American
APH1A	-2.6018	1.73e-12	3.73e-11	White
APITD1	2.7998	3.87e-09	1.43e-08	Native American
APLF	2.4567	8.35e-10	3.54e-09	Native American
APLN	-3.7505	2.15e-12	3.73e-11	White
APOA2	3.1038	2.64e-11	1.77e-10	Native American
APOB	5.8942	3.26e-05	6.71e-05	Native American
APOBEC2	3.1994	3.94e-12	4.34e-11	Native American
APOBEC3D	6.5137	1.70e-12	3.73e-11	Native American
APOBEC4	2.916	3.42e-08	1.07e-07	Native American
APOC3	2.8495	2.39e-05	4.99e-05	Native American
APOLD1	-2.7032	1.93e-11	1.37e-10	White
ARAP2	2.4187	9.58e-11	5.18e-10	Native American
ARG1	3.9268	4.90e-12	4.87e-11	Native American
ARG2	2.1092	9.19e-08	2.68e-07	Native American
ARHGAP10	2.1426	3.75e-09	1.39e-08	Native American
ARHGAP11B	2.1897	3.16e-06	7.39e-06	Native American
ARHGAP15	2.122	1.33e-07	3.78e-07	Native American
ARHGAP21	2.1332	3.61e-11	2.29e-10	Native American
ARHGAP5	2.4732	5.23e-12	5.10e-11	Native American
ARHGAP8	5.2982	1.75e-12	3.73e-11	Native American
ARHGAP9	2.2627	9.59e-09	3.27e-08	Native American
ARHGEF10	6.7843	1.70e-12	3.73e-11	Native American
ARHGEF25	3.6684	1.73e-12	3.73e-11	Native American
ARHGEF33	2.6964	3.16e-09	1.19e-08	Native American
ARHGEF35	4.4257	1.70e-12	3.73e-11	Native American
ARHGEF38	2.4576	4.33e-06	9.96e-06	Native American
ARHGEF5	3.4623	1.70e-12	3.73e-11	Native American
ARID2	2.0026	4.13e-12	4.43e-11	Native American
ARID4A	2.153	2.51e-11	1.70e-10	Native American
ARL13A	4.0166	4.90e-12	4.87e-11	Native American
ARL17A	5.4225	1.70e-12	3.73e-11	Native American
ARL17B	5.9432	1.74e-12	3.73e-11	Native American
ARL2BP	6.2895	1.70e-12	3.73e-11	Native American
ARL6IP1	-2.0787	2.04e-12	3.73e-11	White
ARL6IP4	8.7147	1.70e-12	3.73e-11	Native American
ARMC2	2.3761	1.24e-11	9.63e-11	Native American
ARPC1A	2.3606	5.38e-12	5.17e-11	Native American
ARPC1B	6.9677	1.70e-12	3.73e-11	Native American
ARPP19	-2.7938	1.70e-12	3.73e-11	White
ARR3	4.0567	2.50e-12	3.73e-11	Native American
ARRDC5	3.9393	1.14e-10	6.03e-10	Native American
ARTN	-2.2259	1.38e-09	5.55e-09	White
ASAH2	4.4506	1.80e-12	3.73e-11	Native American
ASAP1	2.0292	6.06e-12	5.64e-11	Native American
ASAP2	2.3179	1.39e-11	1.06e-10	Native American
ASB13	-2.3614	6.99e-12	6.21e-11	White
ASB14	4.1011	2.44e-12	3.73e-11	Native American
ASB16	2.4316	5.42e-09	1.94e-08	Native American
ASCL2	-2.2432	1.24e-09	5.04e-09	White
ASF1B	-2.1547	4.28e-10	1.95e-09	White
ASH1L	2.5385	2.55e-12	3.73e-11	Native American
ASIC3	2.1989	3.20e-07	8.59e-07	Native American
ASNS	6.0114	1.70e-12	3.73e-11	Native American
ASPDH	4.381	7.55e-12	6.57e-11	Native American
ASPM	2.085	1.28e-03	2.13e-03	Native American
ASXL3	2.0131	6.51e-04	1.13e-03	Native American
ATAD2B	2.5915	2.09e-12	3.73e-11	Native American
ATAD3A	2.2085	3.14e-11	2.05e-10	Native American
ATAD3B	2.7229	5.05e-12	4.98e-11	Native American
ATAD5	2.9367	4.53e-12	4.64e-11	Native American
ATM	2.9363	3.12e-12	3.93e-11	Native American
ATP10B	2.0379	2.78e-03	4.43e-03	Native American
ATP2A1	2.4585	3.94e-12	4.34e-11	Native American
ATP2C2	2.3384	5.96e-07	1.54e-06	Native American
ATP5I	2.0453	1.15e-10	6.07e-10	Native American
ATP5SL	-2.0143	1.73e-12	3.73e-11	White
ATP6AP1	-3.6608	1.99e-12	3.73e-11	White
ATP6V0E1	-2.4524	1.70e-12	3.73e-11	White
ATP6V1B1	4.0678	1.02e-10	5.45e-10	Native American
ATP6V1C2	2.7101	9.69e-05	1.87e-04	Native American
ATP8B4	2.2022	2.54e-10	1.22e-09	Native American
ATR	2.5016	2.35e-12	3.73e-11	Native American
ATRNL1	2.8814	2.06e-04	3.83e-04	Native American
ATXN2	2.1896	1.98e-12	3.73e-11	Native American
ATXN7	2.0503	2.64e-12	3.74e-11	Native American
ATXN7L1	2.2182	3.17e-12	3.93e-11	Native American
ATXN7L3B	-2.9033	1.70e-12	3.73e-11	White
AVIL	2.8415	4.03e-12	4.38e-11	Native American
AXDND1	3.2965	8.23e-09	2.84e-08	Native American
B2M	-2.8066	2.24e-12	3.73e-11	White
B3GALT2	4.9225	3.67e-12	4.20e-11	Native American
B3GALT4	-2.9685	1.70e-12	3.73e-11	White
B3GALT6	-3.4884	1.70e-12	3.73e-11	White
B3GNT4	2.6757	1.87e-07	5.19e-07	Native American
BAAT	3.8454	8.74e-05	1.70e-04	Native American
BAI1	2.7473	1.91e-04	3.55e-04	Native American
BAI3	2.8994	2.31e-07	6.34e-07	Native American
BAIAP2L2	2.3566	2.08e-07	5.75e-07	Native American
BAZ2B	3.1129	1.77e-12	3.73e-11	Native American
BBS1	6.3356	1.70e-12	3.73e-11	Native American
BBS9	2.1045	3.56e-12	4.14e-11	Native American
BCAP29	5.7706	1.71e-12	3.73e-11	Native American
BCKDHA	8.1282	1.70e-12	3.73e-11	Native American
BCL2L2	-2.1296	3.17e-12	3.93e-11	White
BCL6	2.6542	4.52e-12	4.63e-11	Native American
BCO2	2.7146	3.77e-10	1.74e-09	Native American
BEST1	2.3456	2.23e-11	1.54e-10	Native American
BGLAP	2.8307	4.40e-07	1.16e-06	Native American
BHLHA15	-2.0584	6.75e-10	2.92e-09	White
BICC1	2.2216	1.12e-09	4.60e-09	Native American
BIRC5	-2.3673	2.02e-08	6.51e-08	White
BIRC6	2.8501	1.88e-12	3.73e-11	Native American
BLCAP	-2.659	1.70e-12	3.73e-11	White
BLOC1S1	3.1662	3.59e-12	4.16e-11	Native American
BLOC1S3	-2.8341	1.70e-12	3.73e-11	White
BMF	-2.0979	1.84e-12	3.73e-11	White
BMP2K	3.5121	2.26e-12	3.73e-11	Native American
BNC2	2.5048	1.79e-07	4.98e-07	Native American
BOD1L1	2.4217	1.81e-12	3.73e-11	Native American
BOLA1	-2.4198	1.73e-12	3.73e-11	White
BOLA2B	7.5814	1.70e-12	3.73e-11	Native American
BRCA2	2.8888	6.69e-11	3.81e-10	Native American
BRI3BP	-2.2135	2.71e-12	3.77e-11	White
BRSK2	2.6489	1.09e-07	3.15e-07	Native American
BRWD3	2.4238	2.95e-12	3.85e-11	Native American
BTAF1	2.6688	1.96e-12	3.73e-11	Native American
BTBD19	2.1114	9.40e-09	3.21e-08	Native American
BTC	-2.3865	3.05e-11	2.00e-10	White
BTG2	-2.1717	6.27e-09	2.22e-08	White
C10orf32	-2.5805	2.01e-12	3.73e-11	White
C10orf35	-2.4737	2.01e-12	3.73e-11	White
C10orf55	3.0374	2.88e-05	5.96e-05	Native American
C11orf30	2.0726	3.05e-11	2.00e-10	Native American
C11orf31	2.0451	9.95e-12	8.14e-11	Native American
C11orf35	3.3866	5.02e-11	2.99e-10	Native American
C11orf42	3.8488	9.23e-11	5.02e-10	Native American
C11orf48	4.7523	1.70e-12	3.73e-11	Native American
C11orf65	2.7458	7.49e-07	1.90e-06	Native American
C12orf23	-2.3243	1.70e-12	3.73e-11	White
C12orf39	-2.6827	1.54e-03	2.54e-03	White
C12orf55	3.4579	1.08e-10	5.73e-10	Native American
C12orf75	-2.2768	4.82e-12	4.83e-11	White
C14orf132	-4.1821	2.88e-12	3.83e-11	White
C14orf164	2.5884	1.90e-05	4.03e-05	Native American
C14orf39	2.9063	1.75e-03	2.88e-03	Native American
C15orf38	-2.5048	3.42e-12	4.05e-11	White
C16orf93	4.4974	4.00e-12	4.36e-11	Native American
C16orf96	2.4866	4.27e-03	6.65e-03	Native American
C17orf104	2.2333	2.20e-04	4.07e-04	Native American
C17orf107	3.3333	1.03e-11	8.37e-11	Native American
C17orf49	5.9166	1.70e-12	3.73e-11	Native American
C17orf51	-2.3546	1.73e-12	3.73e-11	White
C17orf58	-2.5603	2.31e-12	3.73e-11	White
C19orf18	2.0741	4.14e-03	6.46e-03	Native American
C19orf25	-2.354	2.01e-12	3.73e-11	White
C19orf48	-2.6085	2.14e-12	3.73e-11	White
C19orf71	2.7001	2.46e-10	1.19e-09	Native American
C19orf80	2.3644	4.84e-08	1.47e-07	Native American
C1orf101	3.0027	1.81e-09	7.10e-09	Native American
C1orf111	2.791	9.32e-06	2.05e-05	Native American
C1orf112	2.2429	6.35e-11	3.64e-10	Native American
C1orf115	-2.7586	7.47e-11	4.19e-10	White
C1orf170	2.827	9.01e-05	1.75e-04	Native American
C1orf189	2.1431	4.65e-03	7.22e-03	Native American
C1orf194	2.0921	3.81e-06	8.84e-06	Native American
C1orf210	-2.4456	7.61e-12	6.60e-11	White
C1orf216	-2.4115	1.70e-12	3.73e-11	White
C1orf222	2.9464	2.86e-05	5.92e-05	Native American
C1orf233	-3.8878	1.83e-12	3.73e-11	White
C20orf144	2.5083	7.52e-04	1.30e-03	Native American
C20orf24	5.9336	1.70e-12	3.73e-11	Native American
C20orf26	2.0687	1.31e-03	2.18e-03	Native American
C21orf33	6.5706	1.70e-12	3.73e-11	Native American
C21orf59	2.2206	7.85e-12	6.77e-11	Native American
C22orf23	2.082	5.04e-07	1.31e-06	Native American
C22orf26	3.1511	2.62e-08	8.32e-08	Native American
C22orf34	2.805	1.04e-08	3.52e-08	Native American
C22orf43	3.826	9.10e-11	4.95e-10	Native American
C2orf27A	3.3748	1.79e-08	5.82e-08	Native American
C2orf74	4.6968	5.40e-11	3.18e-10	Native American
C2orf81	4.2638	9.22e-12	7.68e-11	Native American
C3orf33	2.0436	2.86e-05	5.93e-05	Native American
C3orf49	4.1722	1.14e-11	9.07e-11	Native American
C4A	3.5838	4.16e-10	1.90e-09	Native American
C4B	3.4439	4.08e-07	1.08e-06	Native American
C4orf21	2.5187	1.79e-11	1.29e-10	Native American
C4orf47	2.0165	2.37e-04	4.35e-04	Native American
C5	2.0438	4.34e-09	1.59e-08	Native American
C5orf30	-2.5687	2.84e-12	3.80e-11	White
C5orf42	3.1926	2.02e-12	3.73e-11	Native American
C5orf58	2.4627	3.76e-06	8.74e-06	Native American
C5orf66	3.2826	3.45e-12	4.06e-11	Native American
C6orf163	4.0289	2.93e-12	3.84e-11	Native American
C6orf165	4.7386	3.42e-10	1.59e-09	Native American
C6orf201	3.5848	6.94e-11	3.94e-10	Native American
C6orf47	-4.4221	1.70e-12	3.73e-11	White
C7orf25	3.0639	2.90e-09	1.10e-08	Native American
C7orf55	3.7377	1.08e-11	8.70e-11	Native American
C7orf55-LUC7L2	2.108	3.32e-12	4.00e-11	Native American
C7orf63	2.0584	9.93e-06	2.18e-05	Native American
C7orf73	-2.1928	1.74e-12	3.73e-11	White
C8orf46	3.2495	2.20e-04	4.07e-04	Native American
C8orf76	3.4089	2.28e-12	3.73e-11	Native American
C8orf88	2.2559	4.97e-05	9.98e-05	Native American
C9	5.3297	3.03e-05	6.26e-05	Native American
C9orf117	2.5482	5.02e-09	1.81e-08	Native American
C9orf173	4.6218	4.41e-12	4.57e-11	Native American
C9orf69	-3.1585	1.71e-12	3.73e-11	White
C9orf84	6.1654	2.05e-12	3.73e-11	Native American
CACFD1	-2.6355	2.93e-12	3.84e-11	White
CACNA1B	3.5618	1.09e-06	2.71e-06	Native American
CACNA1C	3.0525	6.78e-12	6.10e-11	Native American
CACNA1D	3.2032	8.41e-10	3.56e-09	Native American
CACNA1E	3.204	5.10e-05	1.02e-04	Native American
CACNA1G	2.3474	1.08e-03	1.82e-03	Native American
CACNB2	2.3191	2.76e-10	1.32e-09	Native American
CADPS	2.3176	3.38e-09	1.26e-08	Native American
CALB1	2.4376	4.61e-07	1.21e-06	Native American
CALML3	4.6006	2.52e-04	4.62e-04	Native American
CALML6	2.2252	6.88e-05	1.36e-04	Native American
CAMK1	4.1429	1.71e-12	3.73e-11	Native American
CAPN12	2.2655	7.46e-05	1.46e-04	Native American
CAPN3	4.3704	1.99e-12	3.73e-11	Native American
CAPN8	2.1739	5.99e-05	1.19e-04	Native American
CAPNS2	2.4625	7.21e-10	3.10e-09	Native American
CARD11	2.2832	6.82e-08	2.03e-07	Native American
CARD14	2.1048	3.37e-08	1.05e-07	Native American
CARF	2.137	5.29e-12	5.13e-11	Native American
CARNS1	2.5592	1.63e-10	8.26e-10	Native American
CASC10	-2.1981	2.56e-12	3.73e-11	White
CASP12	2.4619	2.91e-03	4.64e-03	Native American
CASZ1	2.4475	7.20e-11	4.06e-10	Native American
CATSPER2	3.1025	2.44e-12	3.73e-11	Native American
CATSPER3	2.7698	2.76e-07	7.51e-07	Native American
CATSPERB	3.239	6.12e-08	1.84e-07	Native American
CATSPERG	2.018	2.40e-09	9.22e-09	Native American
CBLB	2.045	2.76e-12	3.77e-11	Native American
CBLN2	-5.5595	1.38e-06	3.40e-06	White
CBR3	2.9763	3.29e-11	2.12e-10	Native American
CBS	6.5549	3.17e-12	3.93e-11	Native American
CBWD1	3.3564	2.22e-12	3.73e-11	Native American
CBWD2	3.7239	1.71e-12	3.73e-11	Native American
CBWD3	5.9333	1.70e-12	3.73e-11	Native American
CBWD5	5.2967	1.70e-12	3.73e-11	Native American
CBWD7	3.6472	2.02e-12	3.73e-11	Native American
CBX2	-2.2379	6.90e-08	2.06e-07	White
CC2D2A	2.6099	2.79e-12	3.79e-11	Native American
CC2D2B	3.3293	1.97e-10	9.75e-10	Native American
CCDC102B	2.4404	7.34e-10	3.15e-09	Native American
CCDC107	2.9102	1.33e-11	1.02e-10	Native American
CCDC116	2.453	3.51e-04	6.32e-04	Native American
CCDC125	-2.4073	5.21e-12	5.08e-11	White
CCDC136	2.1336	1.38e-07	3.90e-07	Native American
CCDC141	5.0779	7.21e-12	6.35e-11	Native American
CCDC144A	5.6353	2.27e-12	3.73e-11	Native American
CCDC146	2.6713	4.82e-12	4.83e-11	Native American
CCDC147	2.0591	4.25e-05	8.61e-05	Native American
CCDC148	2.0081	2.90e-05	6.00e-05	Native American
CCDC15	2.2771	7.14e-08	2.12e-07	Native American
CCDC150	2.484	4.94e-05	9.92e-05	Native American
CCDC154	2.4913	3.52e-08	1.10e-07	Native American
CCDC158	2.3746	3.68e-04	6.61e-04	Native American
CCDC17	3.7991	2.77e-12	3.77e-11	Native American
CCDC171	2.7337	2.66e-12	3.75e-11	Native American
CCDC18	3.3558	2.39e-12	3.73e-11	Native American
CCDC180	5.9062	1.70e-12	3.73e-11	Native American
CCDC181	2.3334	1.77e-06	4.28e-06	Native American
CCDC183	4.5435	2.10e-12	3.73e-11	Native American
CCDC36	3.734	1.01e-11	8.24e-11	Native American
CCDC40	2.2446	1.20e-08	4.04e-08	Native American
CCDC41	2.0119	4.22e-10	1.93e-09	Native American
CCDC62	3.0986	6.66e-10	2.88e-09	Native American
CCDC66	2.2912	5.85e-12	5.50e-11	Native American
CCDC7	2.7058	1.00e-09	4.16e-09	Native American
CCDC71L	-3.0786	1.70e-12	3.73e-11	White
CCDC81	2.2405	1.35e-05	2.91e-05	Native American
CCDC85A	2.5766	6.95e-07	1.78e-06	Native American
CCDC88A	2.4518	6.26e-11	3.59e-10	Native American
CCER2	2.2637	2.58e-05	5.38e-05	Native American
CCL28	-2.2676	6.65e-06	1.49e-05	White
CCNK	3.4511	1.70e-12	3.73e-11	Native American
CCPG1	2.5386	5.25e-12	5.10e-11	Native American
CCR10	2.1155	3.42e-05	7.02e-05	Native American
CCSER1	2.7379	3.21e-08	1.00e-07	Native American
CCZ1	4.8201	1.70e-12	3.73e-11	Native American
CCZ1B	4.4526	1.70e-12	3.73e-11	Native American
CD101	2.4299	2.47e-09	9.45e-09	Native American
CD160	2.8762	3.28e-08	1.02e-07	Native American
CD163L1	2.3939	8.26e-08	2.43e-07	Native American
CD27	3.0289	3.21e-11	2.08e-10	Native American
CD80	2.5763	1.87e-05	3.96e-05	Native American
CDC42SE2	-2.2676	1.78e-12	3.73e-11	White
CDH17	2.1277	9.89e-04	1.68e-03	Native American
CDH20	2.0824	6.63e-05	1.31e-04	Native American
CDH23	2.5944	1.35e-09	5.44e-09	Native American
CDH26	2.5942	8.09e-10	3.44e-09	Native American
CDHR5	6.3109	2.58e-12	3.73e-11	Native American
CDK11A	8.3544	1.70e-12	3.73e-11	Native American
CDK11B	2.1176	2.05e-12	3.73e-11	Native American
CDK12	2.4243	2.86e-10	1.36e-09	Native American
CDK2AP1	-2.4139	1.84e-12	3.73e-11	White
CDK5RAP3	5.5845	1.70e-12	3.73e-11	Native American
CDKL3	4.1076	1.15e-11	9.12e-11	Native American
CDKN1A	-2.0841	6.08e-11	3.50e-10	White
CDKN2D	-2.1534	2.90e-12	3.84e-11	White
CDRT1	5.2572	2.73e-12	3.77e-11	Native American
CDRT4	3.5099	8.84e-12	7.44e-11	Native American
CEACAM5	-2.6765	5.11e-04	9.01e-04	White
CEACAM6	-3.0713	8.33e-04	1.43e-03	White
CECR6	-2.0695	7.63e-11	4.26e-10	White
CELSR3	2.0676	9.64e-05	1.86e-04	Native American
CEND1	2.1682	1.92e-04	3.58e-04	Native American
CENPJ	2.5216	8.94e-12	7.50e-11	Native American
CEP112	2.7007	1.25e-11	9.66e-11	Native American
CEP128	2.5626	3.62e-12	4.16e-11	Native American
CEP152	2.9387	3.42e-12	4.05e-11	Native American
CEP170	3.1081	2.05e-12	3.73e-11	Native American
CEP192	2.4517	3.56e-12	4.14e-11	Native American
CEP290	2.5615	7.09e-11	4.02e-10	Native American
CEP350	2.3441	4.08e-12	4.41e-11	Native American
CEP72	2.2706	7.36e-11	4.13e-10	Native American
CEP85L	2.2135	3.67e-10	1.70e-09	Native American
CES4A	2.701	1.41e-09	5.70e-09	Native American
CETN2	-2.0573	1.84e-12	3.73e-11	White
CFB	2.4309	1.10e-04	2.12e-04	Native American
CFH	2.1233	4.55e-09	1.66e-08	Native American
CFI	3.9225	3.23e-12	3.97e-11	Native American
CFP	3.9966	4.98e-12	4.92e-11	Native American
CHD1L	5.2467	8.54e-12	7.25e-11	Native American
CHD2	2.2321	1.71e-12	3.73e-11	Native American
CHD4	4.2315	1.70e-12	3.73e-11	Native American
CHD6	2.2438	2.46e-12	3.73e-11	Native American
CHD7	2.4565	4.66e-09	1.69e-08	Native American
CHD9	2.9002	1.84e-12	3.73e-11	Native American
CHGA	-2.2192	2.66e-06	6.30e-06	White
CHGB	-7.4114	2.34e-03	3.78e-03	White
CHKB	8.1884	1.70e-12	3.73e-11	Native American
CHMP4A	4.9901	1.70e-12	3.73e-11	Native American
CHN2	6.1	2.05e-12	3.73e-11	Native American
CHRM5	2.7979	4.15e-07	1.10e-06	Native American
CHRNA7	2.6067	8.62e-07	2.17e-06	Native American
CHST14	-2.1494	1.70e-12	3.73e-11	White
CHST6	-2.1099	5.61e-10	2.47e-09	White
CHTF8	6.2982	1.70e-12	3.73e-11	Native American
CIITA	2.1504	1.16e-08	3.92e-08	Native American
CITED4	-4.1306	1.14e-11	9.07e-11	White
CKMT1A	3.0338	8.39e-04	1.44e-03	Native American
CKMT1B	3.2367	3.44e-05	7.05e-05	Native American
CKMT2	3.1776	9.15e-12	7.62e-11	Native American
CLDN18	3.9506	7.38e-12	6.45e-11	Native American
CLDN20	4.8211	2.75e-12	3.77e-11	Native American
CLDN3	-2.3478	4.10e-09	1.51e-08	White
CLDN4	-3.3484	5.99e-12	5.59e-11	White
CLEC18B	5.0327	1.98e-10	9.82e-10	Native American
CLIC1	-3.4545	1.70e-12	3.73e-11	White
CLN3	5.5264	1.70e-12	3.73e-11	Native American
CLTCL1	2.2295	2.20e-08	7.06e-08	Native American
CMTM1	3.3847	1.98e-12	3.73e-11	Native American
CMYA5	2.6213	1.91e-10	9.50e-10	Native American
CNKSR2	2.1146	5.77e-05	1.15e-04	Native American
CNOT1	2.0088	4.24e-12	4.47e-11	Native American
CNOT3	-4.301	1.70e-12	3.73e-11	White
CNPY2	4.2758	1.70e-12	3.73e-11	Native American
CNTN3	2.1103	1.78e-03	2.92e-03	Native American
CNTNAP1	2.3701	1.33e-11	1.02e-10	Native American
CNTNAP3	4.1423	2.59e-10	1.25e-09	Native American
CNTNAP3B	5.4097	3.65e-11	2.31e-10	Native American
CNTRL	2.4138	3.24e-12	3.97e-11	Native American
COA3	-2.0938	1.81e-12	3.73e-11	White
COG8	2.396	2.09e-12	3.73e-11	Native American
COL19A1	4.0483	1.24e-03	2.07e-03	Native American
COL24A1	2.0083	6.52e-06	1.46e-05	Native American
COL27A1	2.2235	1.38e-08	4.58e-08	Native American
COL28A1	2.6323	1.16e-08	3.92e-08	Native American
COL4A3	4.2166	1.38e-11	1.05e-10	Native American
COL4A4	2.543	7.47e-07	1.90e-06	Native American
COL6A6	2.2386	1.23e-08	4.11e-08	Native American
COLQ	2.7457	2.79e-11	1.85e-10	Native American
COPZ1	-2.5114	1.70e-12	3.73e-11	White
COQ6	2.143	7.91e-12	6.81e-11	Native American
COX20	6.1866	1.93e-12	3.73e-11	Native American
COX6C	-2.5599	2.82e-08	8.89e-08	White
CPB2	3.7362	4.43e-09	1.62e-08	Native American
CPNE7	2.3623	3.60e-05	7.36e-05	Native American
CPNE9	2.5999	2.36e-04	4.34e-04	Native American
CPT1B	7.7872	1.70e-12	3.73e-11	Native American
CPZ	7.3628	1.70e-12	3.73e-11	Native American
CR1	5.3714	2.24e-12	3.73e-11	Native American
CREBBP	2.2072	1.87e-12	3.73e-11	Native American
CRELD1	4.0909	1.70e-12	3.73e-11	Native American
CRHR2	3.3073	4.28e-08	1.31e-07	Native American
CRIP1	3.6108	1.21e-10	6.34e-10	Native American
CRIP2	-2.8782	6.99e-12	6.21e-11	White
CRISP3	-5.2201	6.47e-04	1.12e-03	White
CRLS1	5.0398	1.70e-12	3.73e-11	Native American
CROCC	2.0534	4.05e-10	1.86e-09	Native American
CRYBB3	3.525	3.09e-09	1.16e-08	Native American
CRYBG3	2.7636	2.16e-11	1.50e-10	Native American
CSAD	2.0612	4.10e-09	1.51e-08	Native American
CSF2RA	2.2418	1.28e-09	5.20e-09	Native American
CSMD2	3.4242	3.57e-08	1.11e-07	Native American
CSNK2A3	4.091	2.79e-11	1.85e-10	Native American
CSPP1	2.2605	1.33e-11	1.02e-10	Native American
CTAGE15	7.6567	1.70e-12	3.73e-11	Native American
CTAGE4	8.4388	6.12e-08	1.84e-07	Native American
CTAGE8	9.2026	1.70e-12	3.73e-11	Native American
CTB-50L17.14	2.4573	5.82e-03	8.91e-03	Native American
CTBS	2.5062	5.59e-12	5.30e-11	Native American
CTC-479C5.12	3.3476	7.32e-12	6.42e-11	Native American
CTC-534A2.2	-2.1897	1.70e-12	3.73e-11	White
CTF1	-2.8327	3.86e-12	4.32e-11	White
CTNND1	4.4151	1.94e-12	3.73e-11	Native American
CTXN1	-3.8693	3.37e-12	4.02e-11	White
CUBN	3.4655	7.16e-12	6.32e-11	Native American
CUL9	2.2771	2.37e-12	3.73e-11	Native American
CX3CL1	-2.4092	1.49e-07	4.21e-07	White
CXCL13	-2.366	2.64e-03	4.23e-03	White
CXCL14	-3.2483	3.36e-05	6.89e-05	White
CXorf40A	-4.2419	2.95e-12	3.85e-11	White
CYB561	-2.3953	3.76e-12	4.26e-11	White
CYP2B6	4.7392	3.33e-03	5.27e-03	Native American
CYP2D6	5.151	1.74e-12	3.73e-11	Native American
CYP2E1	4.7529	3.83e-10	1.77e-09	Native American
CYP2W1	3.0049	5.61e-10	2.47e-09	Native American
CYP4A11	4.6656	9.07e-10	3.80e-09	Native American
CYP4A22	4.8399	4.76e-11	2.86e-10	Native American
CYP4Z1	2.212	4.49e-04	7.97e-04	Native American
CYP51A1	5.3821	1.70e-12	3.73e-11	Native American
CYP8B1	3.3496	2.75e-04	5.03e-04	Native American
CYS1	-2.8745	3.85e-12	4.32e-11	White
DAXX	-2.0734	2.12e-12	3.73e-11	White
DBH	2.8271	3.55e-03	5.59e-03	Native American
DBNDD2	4.5738	2.26e-12	3.73e-11	Native American
DCAF8	2.0977	2.69e-12	3.76e-11	Native American
DCC	3.8719	1.87e-07	5.19e-07	Native American
DCDC1	2.6678	1.14e-04	2.18e-04	Native American
DCDC2B	5.4185	2.46e-12	3.73e-11	Native American
DCLK2	2.5293	1.07e-10	5.69e-10	Native American
DCST1	2.875	2.06e-08	6.64e-08	Native American
DCST2	2.5053	9.01e-09	3.10e-08	Native American
DCX	-2.0393	3.81e-03	5.98e-03	White
DDAH2	-3.6275	1.84e-12	3.73e-11	White
DDTL	2.6491	3.12e-10	1.47e-09	Native American
DDX19A	2.915	1.70e-12	3.73e-11	Native American
DDX19B	2.6521	1.77e-12	3.73e-11	Native American
DDX43	2.4973	8.60e-07	2.17e-06	Native American
DDX47	6.1544	1.70e-12	3.73e-11	Native American
DDX60L	2.1522	6.39e-10	2.78e-09	Native American
DEFB1	-2.0557	1.02e-04	1.97e-04	White
DENND3	2.355	7.49e-12	6.53e-11	Native American
DEPDC5	2.8899	1.70e-12	3.73e-11	Native American
DERL3	2.4284	2.16e-07	5.94e-07	Native American
DET1	3.4359	2.12e-12	3.73e-11	Native American
DGKB	2.8961	4.26e-07	1.12e-06	Native American
DGKG	2.0083	6.66e-05	1.31e-04	Native American
DGKH	2.0756	2.89e-11	1.91e-10	Native American
DHPS	5.0999	1.70e-12	3.73e-11	Native American
DHRS12	2.0707	2.33e-11	1.59e-10	Native American
DIABLO	4.7486	1.71e-12	3.73e-11	Native American
DIAPH2	2.1256	2.44e-11	1.66e-10	Native American
DIP2A	2.1067	2.56e-12	3.73e-11	Native American
DIRAS1	-2.2718	1.94e-09	7.58e-09	White
DIS3L2	2.0952	1.80e-12	3.73e-11	Native American
DLEC1	3.8995	5.55e-12	5.28e-11	Native American
DMD	2.0525	3.05e-08	9.58e-08	Native American
DMGDH	2.0312	1.47e-05	3.15e-05	Native American
DMP1	3.4548	8.26e-06	1.83e-05	Native American
DMPK	2.0132	3.47e-10	1.61e-09	Native American
DMTF1	2.0212	6.97e-12	6.21e-11	Native American
DMXL1	2.2612	3.34e-12	4.02e-11	Native American
DMXL2	3.3295	2.12e-12	3.73e-11	Native American
DNAH1	4.1947	1.70e-12	3.73e-11	Native American
DNAH10	3.1442	1.15e-10	6.07e-10	Native American
DNAH11	3.0037	6.35e-08	1.90e-07	Native American
DNAH14	3.8278	3.02e-12	3.89e-11	Native American
DNAH17	2.7919	9.40e-11	5.10e-10	Native American
DNAH2	2.761	1.15e-07	3.29e-07	Native American
DNAH3	2.7536	6.16e-05	1.22e-04	Native American
DNAH5	3.2493	9.86e-11	5.31e-10	Native American
DNAH6	3.6268	1.35e-11	1.03e-10	Native American
DNAH7	3.9724	6.64e-10	2.88e-09	Native American
DNAH8	3.358	2.17e-07	5.96e-07	Native American
DNAJB13	3.3179	2.88e-08	9.07e-08	Native American
DNER	-2.6894	7.65e-04	1.32e-03	White
DNHD1	3.8569	1.93e-12	3.73e-11	Native American
DNM3	2.1357	4.36e-11	2.66e-10	Native American
DOC2B	-2.4608	7.20e-11	4.06e-10	White
DOCK1	2.3703	1.85e-12	3.73e-11	Native American
DOCK10	3.0074	6.06e-12	5.64e-11	Native American
DOCK11	2.5318	9.30e-11	5.05e-10	Native American
DOCK2	2.5793	7.63e-11	4.26e-10	Native American
DOCK4	3.0837	1.98e-12	3.73e-11	Native American
DOCK5	2.2986	3.79e-11	2.37e-10	Native American
DOCK6	2.1129	3.44e-11	2.20e-10	Native American
DOCK8	2.5332	1.37e-11	1.05e-10	Native American
DOHH	-2.1158	2.58e-12	3.73e-11	White
DOPEY1	2.6779	1.85e-12	3.73e-11	Native American
DOT1L	2.4304	1.99e-12	3.73e-11	Native American
DPEP2	2.2467	1.05e-07	3.04e-07	Native American
DPH3	-2.6132	1.70e-12	3.73e-11	White
DPM2	-2.0181	1.98e-12	3.73e-11	White
DPY19L2	2.7329	3.94e-09	1.45e-08	Native American
DPYD	2.2972	3.10e-11	2.02e-10	Native American
DPYS	4.7157	4.88e-03	7.54e-03	Native American
DRAXIN	-2.2604	7.97e-12	6.85e-11	White
DRD4	2.6604	9.34e-06	2.06e-05	Native American
DST	2.2564	7.52e-11	4.21e-10	Native American
DTHD1	3.2419	2.70e-04	4.93e-04	Native American
DUOX1	2.0459	1.62e-08	5.31e-08	Native American
DUSP28	-2.0319	1.70e-12	3.73e-11	White
DUSP9	-2.2889	1.01e-07	2.92e-07	White
DYNC1H1	2.1242	1.71e-12	3.73e-11	Native American
DYNC2H1	3.058	5.95e-12	5.56e-11	Native American
DYNLRB1	3.1915	3.12e-12	3.93e-11	Native American
DYX1C1	3.658	6.32e-10	2.75e-09	Native American
DZIP1L	2.486	1.28e-11	9.87e-11	Native American
EBLN2	3.3505	3.14e-12	3.93e-11	Native American
ECEL1	-2.8405	1.62e-03	2.67e-03	White
ECM2	2.0169	1.25e-08	4.19e-08	Native American
ECSCR	2.5514	4.81e-08	1.46e-07	Native American
ECT2L	3.1522	6.57e-10	2.85e-09	Native American
EDRF1	2.6205	1.88e-12	3.73e-11	Native American
EFCAB13	3.8026	3.09e-12	3.91e-11	Native American
EFCAB5	3.9947	7.38e-05	1.45e-04	Native American
EFCAB6	3.2895	6.71e-11	3.82e-10	Native American
EFCAB8	3.592	3.28e-09	1.23e-08	Native American
EFHD1	-2.0187	3.03e-09	1.14e-08	White
EFNB3	-2.198	3.14e-11	2.05e-10	White
EGFL8	2.2451	4.77e-03	7.38e-03	Native American
EGLN1	3.9094	2.01e-12	3.73e-11	Native American
EGLN2	2.5325	5.26e-07	1.37e-06	Native American
EHBP1L1	2.1199	1.19e-11	9.34e-11	Native American
EHMT2	-2.5324	4.53e-12	4.64e-11	White
EID3	2.3151	2.39e-10	1.16e-09	Native American
EIF2D	-3.9389	1.73e-12	3.73e-11	White
EIF3C	7.6672	1.70e-12	3.73e-11	Native American
EIF3CL	6.1082	1.77e-12	3.73e-11	Native American
EIF4A1	7.7404	1.70e-12	3.73e-11	Native American
EIF4EBP3	3.6996	1.70e-11	1.24e-10	Native American
ELL3	5.6876	1.83e-12	3.73e-11	Native American
ELOVL2	-2.22	2.15e-03	3.49e-03	White
EMC6	4.3989	2.39e-12	3.73e-11	Native American
EML5	4.4537	5.46e-12	5.22e-11	Native American
EML6	3.6502	2.66e-11	1.78e-10	Native American
EMP1	-2.0311	2.36e-10	1.15e-09	White
EMR3	2.1801	2.21e-03	3.58e-03	Native American
ENDOD1	-2.5351	2.89e-12	3.84e-11	White
ENDOG	2.9025	3.47e-10	1.61e-09	Native American
ENHO	-2.449	2.06e-09	8.02e-09	White
ENO4	3.2169	1.88e-10	9.35e-10	Native American
ENPP3	3.6161	1.09e-04	2.10e-04	Native American
EP300	2.1639	1.93e-12	3.73e-11	Native American
EP400	2.3732	1.70e-12	3.73e-11	Native American
EPB41L4A	3.3685	2.74e-10	1.31e-09	Native American
EPG5	2.25	1.96e-12	3.73e-11	Native American
EPHA3	2.0336	2.95e-05	6.09e-05	Native American
EPPK1	2.8645	2.62e-06	6.20e-06	Native American
EPS8L1	-2.5125	9.03e-11	4.92e-10	White
ERC2	2.6271	4.93e-03	7.61e-03	Native American
ERCC5	5.5043	1.70e-12	3.73e-11	Native American
ERCC6L2	2.0723	5.09e-12	5.00e-11	Native American
ERICH1	2.1567	1.72e-11	1.25e-10	Native American
ERV3-1	2.043	5.23e-10	2.33e-09	Native American
ERVFRD-1	4.4292	2.71e-12	3.77e-11	Native American
ERVV-1	3.4023	2.36e-03	3.81e-03	Native American
ERVW-1	5.649	2.64e-12	3.74e-11	Native American
ESR2	2.4992	1.76e-06	4.27e-06	Native American
ESYT3	2.1762	1.16e-05	2.53e-05	Native American
EVC2	2.4278	3.07e-10	1.45e-09	Native American
EVI2B	2.543	4.69e-11	2.83e-10	Native American
EXOSC6	-2.4227	1.70e-12	3.73e-11	White
EXPH5	2.4021	1.90e-11	1.35e-10	Native American
EYS	5.6788	1.87e-12	3.73e-11	Native American
F2	4.99	3.96e-09	1.46e-08	Native American
F5	3.2917	4.66e-10	2.10e-09	Native American
FABP5	2.0429	4.96e-08	1.51e-07	Native American
FAHD2B	2.2212	3.67e-11	2.32e-10	Native American
FAM101A	-2.7662	6.28e-11	3.60e-10	White
FAM101B	-3.4095	1.70e-12	3.73e-11	White
FAM109A	-2.4344	1.83e-12	3.73e-11	White
FAM109B	-3.2593	1.77e-12	3.73e-11	White
FAM115C	2.6791	2.13e-11	1.49e-10	Native American
FAM13C	2.3406	4.40e-08	1.35e-07	Native American
FAM156A	8.1577	1.70e-12	3.73e-11	Native American
FAM167A	-3.0051	3.79e-12	4.28e-11	White
FAM168B	-2.4562	1.78e-12	3.73e-11	White
FAM179A	3.9758	5.98e-06	1.35e-05	Native American
FAM184A	2.2566	1.86e-07	5.18e-07	Native American
FAM184B	2.2559	9.68e-08	2.81e-07	Native American
FAM185A	2.3786	1.99e-12	3.73e-11	Native American
FAM186A	4.8694	4.19e-12	4.44e-11	Native American
FAM186B	4.3323	2.07e-12	3.73e-11	Native American
FAM188B	5.4401	1.83e-12	3.73e-11	Native American
FAM193A	2.2185	1.78e-12	3.73e-11	Native American
FAM203A	-2.1873	2.15e-12	3.73e-11	White
FAM210B	-2.7212	1.74e-12	3.73e-11	White
FAM21A	2.609	2.21e-12	3.73e-11	Native American
FAM21C	2.5368	1.80e-12	3.73e-11	Native American
FAM221B	2.9802	6.07e-04	1.06e-03	Native American
FAM227A	2.0185	4.15e-10	1.90e-09	Native American
FAM229A	2.4565	3.89e-10	1.79e-09	Native American
FAM26F	2.577	5.36e-06	1.22e-05	Native American
FAM35A	2.2128	1.99e-12	3.73e-11	Native American
FAM3B	-2.2275	3.63e-05	7.43e-05	White
FAM47E-STBD1	3.2975	1.02e-11	8.29e-11	Native American
FAM58A	-2.1409	1.87e-12	3.73e-11	White
FAM65B	2.1424	4.48e-07	1.18e-06	Native American
FAM71F1	3.0575	9.62e-05	1.86e-04	Native American
FAM71F2	2.4631	2.10e-08	6.75e-08	Native American
FAM72A	4.0093	2.86e-12	3.82e-11	Native American
FAM84B	-2.2346	8.74e-12	7.39e-11	White
FAM86B1	3.0765	4.03e-11	2.49e-10	Native American
FAM86B2	4.2713	1.54e-09	6.18e-09	Native American
FANCA	2.4681	3.30e-08	1.03e-07	Native American
FANCB	2.4294	1.38e-06	3.39e-06	Native American
FANCG	5.5445	1.70e-12	3.73e-11	Native American
FANCM	2.589	2.44e-12	3.73e-11	Native American
FAT1	2.0647	4.20e-09	1.54e-08	Native American
FAT3	2.6947	1.48e-07	4.19e-07	Native American
FAT4	2.9689	3.44e-11	2.20e-10	Native American
FBF1	2.774	3.94e-12	4.34e-11	Native American
FBP2	3.0502	2.96e-04	5.38e-04	Native American
FBXL13	2.8857	1.53e-10	7.86e-10	Native American
FBXL8	2.7337	6.27e-09	2.22e-08	Native American
FBXO11	2.153	4.07e-12	4.40e-11	Native American
FBXO24	4.3358	3.12e-12	3.93e-11	Native American
FCGR1B	3.5927	5.23e-11	3.10e-10	Native American
FCGR2B	2.0309	8.20e-09	2.84e-08	Native American
FCGR2C	5.3248	1.99e-12	3.73e-11	Native American
FCRLB	-2.4007	9.49e-05	1.84e-04	White
FEM1A	4.3786	2.01e-12	3.73e-11	Native American
FER1L5	3.6833	7.69e-11	4.29e-10	Native American
FER1L6	2.3994	2.33e-05	4.89e-05	Native American
FGD2	2.1795	7.36e-09	2.57e-08	Native American
FHAD1	2.7061	5.09e-12	5.00e-11	Native American
FILIP1	3.2511	4.29e-12	4.49e-11	Native American
FIP1L1	3.4279	1.70e-12	3.73e-11	Native American
FIZ1	-2.3424	1.73e-12	3.73e-11	White
FJX1	-2.0354	9.01e-12	7.54e-11	White
FLG	5.6633	2.95e-12	3.85e-11	Native American
FLNC	2.3788	4.47e-08	1.37e-07	Native American
FLOT1	-4.0072	1.70e-12	3.73e-11	White
FLRT1	4.8717	2.82e-12	3.79e-11	Native American
FMNL1	2.0416	4.86e-10	2.18e-09	Native American
FMNL2	2.0004	1.33e-09	5.37e-09	Native American
FMO3	2.3538	2.80e-07	7.59e-07	Native American
FNBP4	2.0005	2.12e-12	3.73e-11	Native American
FOXD4	2.4057	4.41e-04	7.83e-04	Native American
FPGT-TNNI3K	4.0018	5.13e-12	5.03e-11	Native American
FRAT2	-2.4937	1.77e-12	3.73e-11	White
FREM1	2.636	5.04e-07	1.31e-06	Native American
FREM3	3.3016	1.35e-10	6.99e-10	Native American
FRY	2.2578	6.64e-11	3.79e-10	Native American
FRYL	2.1933	3.48e-12	4.08e-11	Native American
FSD2	3.9737	4.23e-12	4.45e-11	Native American
FSIP2	4.48	2.88e-12	3.83e-11	Native American
FTCD	4.0852	6.51e-05	1.29e-04	Native American
FTH1	4.5054	1.70e-12	3.73e-11	Native American
FXYD3	4.5372	2.31e-12	3.73e-11	Native American
FYB	2.1806	7.41e-09	2.58e-08	Native American
FZD7	-2.0709	9.58e-11	5.18e-10	White
GABARAP	8.5503	1.70e-12	3.73e-11	Native American
GABRR2	2.2714	3.43e-06	8.00e-06	Native American
GAD1	2.9404	6.49e-04	1.13e-03	Native American
GAL3ST2	2.4356	2.81e-03	4.48e-03	Native American
GANC	2.0212	4.64e-12	4.70e-11	Native American
GARNL3	2.0007	3.25e-10	1.52e-09	Native American
GAS8	2.217	7.67e-12	6.64e-11	Native American
GATS	2.373	1.57e-11	1.17e-10	Native American
GATSL3	4.8794	1.78e-12	3.73e-11	Native American
GCC2	2.5727	1.84e-12	3.73e-11	Native American
GCKR	3.6164	1.05e-03	1.78e-03	Native American
GCNT7	5.6612	1.98e-12	3.73e-11	Native American
GCOM1	2.3707	5.83e-07	1.51e-06	Native American
GCSH	3.5002	2.61e-10	1.25e-09	Native American
GDAP1L1	4.5673	2.01e-11	1.42e-10	Native American
GEMIN7	3.3803	7.41e-12	6.47e-11	Native American
GET4	5.8387	1.70e-12	3.73e-11	Native American
GFRA3	-2.2346	1.07e-03	1.80e-03	White
GGACT	-2.2149	1.70e-12	3.73e-11	White
GGN	2.7976	1.25e-06	3.09e-06	Native American
GGT1	8.9453	1.71e-12	3.73e-11	Native American
GHRL	3.0029	2.83e-11	1.87e-10	Native American
GIMAP5	4.4988	3.02e-12	3.89e-11	Native American
GIT2	2.7592	1.70e-12	3.73e-11	Native American
GK	2.153	4.69e-08	1.43e-07	Native American
GLI1	2.2251	6.78e-04	1.17e-03	Native American
GLIPR1L1	3.3852	9.49e-10	3.95e-09	Native American
GLS2	6.8123	1.70e-12	3.73e-11	Native American
GLTPD1	-2.0495	2.41e-12	3.73e-11	White
GLYCTK	2.1363	2.14e-09	8.31e-09	Native American
GMFB	-2.4746	1.70e-12	3.73e-11	White
GNAT2	4.372	4.03e-12	4.38e-11	Native American
GNG12	-2.479	9.58e-12	7.89e-11	White
GNG4	-4.2728	4.19e-10	1.92e-09	White
GNG5	3.6358	1.75e-12	3.73e-11	Native American
GNL1	-2.6157	1.70e-12	3.73e-11	White
GNRHR	3.993	7.73e-12	6.68e-11	Native American
GOLGA6L9	-2.3897	2.29e-12	3.73e-11	White
GOLGA8A	4.699	1.81e-12	3.73e-11	Native American
GOLGA8H	6.575	1.70e-12	3.73e-11	Native American
GOLGA8N	8.0722	1.70e-12	3.73e-11	Native American
GOLGA8R	7.7936	1.70e-12	3.73e-11	Native American
GON4L	2.9318	1.70e-12	3.73e-11	Native American
GP1BA	3.2545	9.05e-12	7.57e-11	Native American
GPANK1	-2.4428	1.70e-12	3.73e-11	White
GPAT2	2.2693	2.49e-08	7.93e-08	Native American
GPR113	2.8898	1.16e-08	3.91e-08	Native American
GPR141	2.0918	2.08e-03	3.38e-03	Native American
GPR146	2.0234	3.19e-06	7.47e-06	Native American
GPR17	3.8617	2.72e-11	1.81e-10	Native American
GPR18	3.5486	9.58e-12	7.89e-11	Native American
GPR182	2.6436	2.32e-07	6.36e-07	Native American
GPR21	5.5048	2.15e-12	3.73e-11	Native American
GPR26	-3.0607	1.53e-03	2.52e-03	White
GPR27	-2.7658	2.13e-11	1.49e-10	White
GPR64	2.1788	1.56e-09	6.21e-09	Native American
GPR75	3.5687	2.04e-12	3.73e-11	Native American
GPR82	3.776	1.71e-11	1.25e-10	Native American
GPR89A	4.3412	1.70e-12	3.73e-11	Native American
GPR89B	2.7796	3.00e-12	3.88e-11	Native American
GPR98	3.5214	1.68e-06	4.07e-06	Native American
GPRASP1	2.6211	2.52e-11	1.70e-10	Native American
GPRC5A	-2.5522	5.55e-09	1.98e-08	White
GPRC5D	2.9562	1.04e-04	2.00e-04	Native American
GPS2	7.6299	1.70e-12	3.73e-11	Native American
GPSM3	-2.7898	1.70e-12	3.73e-11	White
GPT	2.3526	1.79e-08	5.84e-08	Native American
GRAP	4.9377	1.70e-12	3.73e-11	Native American
GREB1L	2.1237	4.43e-05	8.95e-05	Native American
GRID2IP	2.8347	6.43e-09	2.27e-08	Native American
GRIK1	2.4668	7.60e-10	3.25e-09	Native American
GRIK2	2.0467	1.53e-05	3.27e-05	Native American
GRIN1	2.5988	3.57e-03	5.62e-03	Native American
GRIN3B	4.3011	1.49e-11	1.12e-10	Native American
GRINA	-2.1729	2.73e-12	3.77e-11	White
GRM7	3.1343	4.55e-05	9.17e-05	Native American
GRM8	2.7936	3.52e-03	5.55e-03	Native American
GSDMB	2.088	5.62e-08	1.70e-07	Native American
GSG1	3.6332	4.04e-09	1.48e-08	Native American
GSKIP	-2.514	1.70e-12	3.73e-11	White
GSTM2	2.4792	7.77e-08	2.30e-07	Native American
GSTT2B	3.8341	8.81e-09	3.03e-08	Native American
GTF2H2	2.9842	7.07e-07	1.80e-06	Native American
GTF2H2C	2.8792	4.39e-11	2.68e-10	Native American
GTF2I	3.8984	1.70e-12	3.73e-11	Native American
GTF2IRD2	4.6705	1.70e-12	3.73e-11	Native American
GTF2IRD2B	5.9101	1.70e-12	3.73e-11	Native American
GUCY2C	4.5744	5.13e-12	5.03e-11	Native American
H2AFV	-2.0209	1.70e-12	3.73e-11	White
H2AFX	-2.1649	1.56e-11	1.16e-10	White
HAUS7	4.6799	2.02e-12	3.73e-11	Native American
HBA2	6.5601	8.47e-12	7.21e-11	Native American
HBB	3.0072	4.44e-08	1.36e-07	Native American
HCAR3	3.6221	2.49e-09	9.54e-09	Native American
HCST	2.8311	4.25e-07	1.12e-06	Native American
HDAC10	6.4127	1.70e-12	3.73e-11	Native American
HDHD2	5.1418	1.77e-12	3.73e-11	Native American
HEATR1	2.0807	3.40e-11	2.18e-10	Native American
HEATR4	2.7481	1.89e-08	6.14e-08	Native American
HEATR5A	2.0254	3.00e-12	3.88e-11	Native American
HEATR5B	2.0335	1.85e-12	3.73e-11	Native American
HECTD4	2.8566	1.80e-12	3.73e-11	Native American
HECW1	2.9989	5.19e-07	1.35e-06	Native American
HELB	3.8412	2.09e-12	3.73e-11	Native American
HELZ	2.1863	4.57e-12	4.66e-11	Native American
HERC1	3.014	2.10e-12	3.73e-11	Native American
HERC3	8.5853	1.70e-12	3.73e-11	Native American
HES2	-3.1499	1.58e-10	8.06e-10	White
HEXA	2.6151	2.79e-12	3.79e-11	Native American
HEXIM2	2.704	5.90e-11	3.42e-10	Native American
HFM1	3.1721	3.14e-07	8.46e-07	Native American
HGF	2.0805	9.17e-08	2.67e-07	Native American
HGFAC	3.2647	4.71e-03	7.30e-03	Native American
HHIP	3.2217	6.32e-10	2.75e-09	Native American
HIAT1	6.5983	1.70e-12	3.73e-11	Native American
HINT2	6.1503	1.70e-12	3.73e-11	Native American
HIRA	2.1503	3.62e-12	4.16e-11	Native American
HIST1H1B	6.2686	3.09e-12	3.91e-11	Native American
HIST1H1D	5.3121	3.62e-12	4.16e-11	Native American
HIST1H1E	6.1086	3.02e-12	3.89e-11	Native American
HIST1H2AG	2.9416	1.04e-08	3.54e-08	Native American
HIST1H2AI	4.2897	3.44e-11	2.20e-10	Native American
HIST1H2BC	3.3248	8.16e-12	6.99e-11	Native American
HIST1H2BJ	2.9749	4.59e-09	1.67e-08	Native American
HIST1H2BK	2.3043	1.17e-10	6.18e-10	Native American
HIST1H2BL	5.9329	3.17e-12	3.93e-11	Native American
HIST1H2BN	3.512	1.55e-11	1.16e-10	Native American
HIST1H3J	4.6658	3.36e-10	1.57e-09	Native American
HIST1H4A	4.4048	4.46e-11	2.72e-10	Native American
HIST1H4C	5.4813	3.59e-12	4.16e-11	Native American
HIST1H4J	9.0128	1.70e-12	3.73e-11	Native American
HIST2H2AB	5.5029	4.39e-12	4.56e-11	Native American
HIST2H2AC	5.114	3.88e-12	4.32e-11	Native American
HIST2H2BF	4.0086	5.17e-12	5.06e-11	Native American
HIST4H4	2.4172	3.53e-10	1.64e-09	Native American
HIVEP1	2.4604	2.82e-12	3.79e-11	Native American
HIVEP3	2.1727	6.99e-12	6.21e-11	Native American
HLA-A	-3.1727	1.76e-11	1.28e-10	White
HLA-B	-3.9147	2.95e-12	3.85e-11	White
HLA-C	-3.9231	2.19e-12	3.73e-11	White
HLA-DMA	-2.2061	3.59e-10	1.67e-09	White
HLA-DMB	-3.1588	2.54e-12	3.73e-11	White
HLA-DOA	-4.9827	1.71e-12	3.73e-11	White
HLA-DPA1	-3.3523	3.88e-12	4.32e-11	White
HLA-DPB1	-3.0834	1.14e-11	9.07e-11	White
HLA-DQA2	-4.8024	1.18e-11	9.27e-11	White
HLA-DQB2	-3.1878	1.58e-10	8.06e-10	White
HLA-DRA	-4.9801	2.28e-12	3.73e-11	White
HLA-DRB1	-2.153	5.77e-09	2.05e-08	White
HLA-E	-4.7815	1.70e-12	3.73e-11	White
HLA-F	-2.5641	1.03e-09	4.25e-09	White
HLX	2.4716	2.14e-10	1.05e-09	Native American
HMCN1	3.3063	1.06e-10	5.66e-10	Native American
HMGB3	-2.0882	1.87e-09	7.32e-09	White
HMGN4	-2.2445	1.75e-12	3.73e-11	White
HN1L	-2.1944	2.33e-12	3.73e-11	White
HNF1A	2.6336	1.52e-03	2.51e-03	Native American
HNRNPA1L2	2.4868	1.43e-10	7.36e-10	Native American
HOXA6	2.6997	5.86e-05	1.17e-04	Native American
HOXB9	-2.3047	5.44e-09	1.95e-08	White
HOXC5	4.855	1.17e-11	9.25e-11	Native American
HOXD4	2.9373	2.30e-08	7.35e-08	Native American
HP	3.0673	6.53e-07	1.68e-06	Native American
HPD	3.6806	3.01e-04	5.48e-04	Native American
HRNR	8.9244	1.73e-12	3.73e-11	Native American
HS3ST3A1	2.5585	3.29e-08	1.03e-07	Native American
HSD17B1	3.6975	9.36e-12	7.77e-11	Native American
HSD17B8	-2.812	2.21e-12	3.73e-11	White
HSF2BP	2.5936	7.73e-09	2.69e-08	Native American
HSF4	2.8043	7.52e-11	4.21e-10	Native American
HSPA1B	2.2479	2.74e-11	1.82e-10	Native American
HSPB8	-2.4832	3.79e-07	1.01e-06	White
HSPE1	2.09	1.23e-10	6.42e-10	Native American
HSPG2	2.2719	7.38e-12	6.45e-11	Native American
HTR2B	3.7825	2.05e-12	3.73e-11	Native American
HTRA4	2.383	1.80e-06	4.34e-06	Native American
HTT	2.0275	3.04e-12	3.89e-11	Native American
HUS1B	2.2958	3.04e-09	1.14e-08	Native American
HYDIN	6.1622	1.85e-12	3.73e-11	Native American
HYOU1	-4.4208	1.70e-12	3.73e-11	White
HYPK	5.1658	1.88e-12	3.73e-11	Native American
ICAM3	4.0029	2.93e-12	3.84e-11	Native American
ICOSLG	4.1658	2.90e-12	3.84e-11	Native American
ID4	-2.0873	1.26e-06	3.10e-06	White
IDS	3.5006	1.77e-12	3.73e-11	Native American
IDUA	2.2343	2.96e-09	1.12e-08	Native American
IER3	-6.4043	2.05e-12	3.73e-11	White
IFI30	8.1549	1.70e-12	3.73e-11	Native American
IFI6	-2.5053	5.04e-07	1.31e-06	White
IFITM10	2.4533	3.45e-07	9.22e-07	Native American
IFITM5	3.341	6.01e-08	1.81e-07	Native American
IFNAR2	5.7374	1.70e-12	3.73e-11	Native American
IFRD1	2.955	3.97e-12	4.34e-11	Native American
IGF1	2.9638	3.21e-08	1.00e-07	Native American
IGF2	2.9997	4.05e-10	1.86e-09	Native American
IGF2BP3	3.1655	1.95e-07	5.40e-07	Native American
IGFBP4	-2.2702	6.12e-11	3.52e-10	White
IGFBP5	-2.5904	1.58e-07	4.44e-07	White
IGFLR1	3.2383	2.34e-11	1.60e-10	Native American
IGFN1	5.887	1.24e-10	6.46e-10	Native American
IGLL5	6.0638	6.57e-12	5.96e-11	Native American
IGSF10	2.6647	6.80e-08	2.03e-07	Native American
IKBKG	2.8012	1.70e-12	3.73e-11	Native American
IL10RB	5.4774	1.70e-12	3.73e-11	Native American
IL12RB2	2.2436	2.56e-05	5.34e-05	Native American
IL18RAP	2.448	3.58e-03	5.63e-03	Native American
IL1RL1	2.8119	4.73e-04	8.37e-04	Native American
IL2RG	2.1167	3.65e-06	8.48e-06	Native American
IL3RA	2.3493	8.28e-12	7.06e-11	Native American
IL9R	4.3717	5.59e-12	5.30e-11	Native American
ILK	7.9127	1.70e-12	3.73e-11	Native American
IMPG1	2.063	5.16e-04	9.10e-04	Native American
IMPG2	3.6058	1.26e-11	9.75e-11	Native American
INADL	2.532	1.49e-11	1.12e-10	Native American
INHBC	2.086	4.58e-06	1.05e-05	Native American
INO80B	7.4881	1.70e-12	3.73e-11	Native American
INSRR	2.7034	4.44e-06	1.02e-05	Native American
INVS	2.1106	2.33e-12	3.73e-11	Native American
IPO4	8.3343	1.70e-12	3.73e-11	Native American
IQCH	2.0271	1.63e-07	4.57e-07	Native American
IRF9	4.5044	1.71e-12	3.73e-11	Native American
ITGAD	2.9133	1.11e-07	3.19e-07	Native American
ITGAM	2.4538	9.55e-10	3.98e-09	Native American
ITGAX	2.7103	2.02e-11	1.42e-10	Native American
ITGB1BP2	3.3574	1.82e-11	1.31e-10	Native American
ITGB7	3.0415	8.40e-11	4.61e-10	Native American
ITGBL1	2.224	5.90e-08	1.78e-07	Native American
ITIH2	3.0782	2.72e-07	7.38e-07	Native American
ITIH3	3.7812	9.17e-05	1.78e-04	Native American
ITPR2	2.1766	5.50e-11	3.23e-10	Native American
ITSN1	2.0602	1.55e-11	1.16e-10	Native American
ITSN2	2.2512	2.02e-12	3.73e-11	Native American
IZUMO1	3.0072	2.22e-07	6.11e-07	Native American
JAKMIP2	2.1064	6.55e-05	1.30e-04	Native American
JAKMIP3	2.1083	3.42e-05	7.02e-05	Native American
JMJD1C	2.6435	2.10e-12	3.73e-11	Native American
JMJD7-PLA2G4B	3.1979	2.42e-12	3.73e-11	Native American
JSRP1	2.1376	2.47e-06	5.88e-06	Native American
JTB	2.4292	1.24e-11	9.63e-11	Native American
KALRN	2.3745	1.01e-10	5.42e-10	Native American
KANSL1L	2.4303	4.36e-12	4.55e-11	Native American
KAT5	2.3667	1.75e-12	3.73e-11	Native American
KATNAL2	2.1055	3.83e-08	1.19e-07	Native American
KBTBD11	-3.8079	1.77e-12	3.73e-11	White
KCNA3	2.9976	1.98e-07	5.49e-07	Native American
KCNE4	-2.2484	1.16e-04	2.22e-04	White
KCNG2	2.6985	2.37e-05	4.96e-05	Native American
KCNH1	2.1869	2.65e-04	4.84e-04	Native American
KCNH4	2.9789	1.59e-03	2.62e-03	Native American
KCNIP4	5.3711	2.37e-12	3.73e-11	Native American
KCNJ13	6.1964	1.99e-12	3.73e-11	Native American
KCNK6	-2.5301	8.15e-11	4.50e-10	White
KCNMA1	2.2779	1.31e-07	3.71e-07	Native American
KCNRG	7.069	1.70e-12	3.73e-11	Native American
KCNS2	2.1187	2.12e-04	3.93e-04	Native American
KCNT2	3.6928	5.59e-12	5.30e-11	Native American
KCTD12	-2.1744	2.26e-11	1.56e-10	White
KCTD19	5.9517	7.17e-09	2.51e-08	Native American
KDM4A	2.6212	1.70e-12	3.73e-11	Native American
KDM4C	2.0959	3.07e-12	3.91e-11	Native American
KDM6A	2.0052	3.96e-12	4.34e-11	Native American
KDM6B	2.0993	4.05e-11	2.50e-10	Native American
KIAA0040	-3.002	3.97e-12	4.34e-11	White
KIAA0226	2.788	1.70e-12	3.73e-11	Native American
KIAA0391	3.0006	1.87e-12	3.73e-11	Native American
KIAA0825	3.3394	8.87e-12	7.47e-11	Native American
KIAA1009	2.2319	4.03e-11	2.49e-10	Native American
KIAA1109	2.7459	1.99e-12	3.73e-11	Native American
KIAA1161	-2.1751	4.66e-11	2.81e-10	White
KIAA1407	2.1661	1.24e-11	9.63e-11	Native American
KIAA1432	2.2013	2.31e-12	3.73e-11	Native American
KIAA1551	2.0201	1.72e-10	8.68e-10	Native American
KIAA1731	3.2214	2.33e-12	3.73e-11	Native American
KIAA1875	2.3981	1.10e-06	2.74e-06	Native American
KIAA2018	2.1432	3.27e-12	3.98e-11	Native American
KIAA2026	2.4506	1.91e-12	3.73e-11	Native American
KIF21B	2.1897	2.16e-09	8.36e-09	Native American
KIF27	3.2803	2.01e-12	3.73e-11	Native American
KIFC1	-4.7674	2.10e-12	3.73e-11	White
KIFC2	2.1046	2.58e-07	7.02e-07	Native American
KLC1	3.6104	1.70e-12	3.73e-11	Native American
KLF13	-2.6321	2.19e-12	3.73e-11	White
KLKB1	3.4599	1.11e-07	3.20e-07	Native American
KLRK1	4.6425	2.41e-07	6.58e-07	Native American
KMT2C	3.1722	1.96e-12	3.73e-11	Native American
KMT2D	2.8529	1.81e-12	3.73e-11	Native American
KMT2E	2.2805	2.29e-12	3.73e-11	Native American
KPNA7	2.4582	7.57e-05	1.48e-04	Native American
KRBOX1	3.4822	3.06e-08	9.61e-08	Native American
KRIT1	4.2023	1.70e-12	3.73e-11	Native American
KRT222	2.1321	2.70e-03	4.31e-03	Native American
KRTAP5-1	2.9736	4.16e-05	8.45e-05	Native American
KRTCAP2	3.7352	1.70e-12	3.73e-11	Native American
L3MBTL1	3.4659	2.31e-12	3.73e-11	Native American
LA16c-431H6.6	5.2205	1.98e-12	3.73e-11	Native American
LAMA1	2.1427	8.02e-08	2.36e-07	Native American
LAMA2	3.0725	3.45e-10	1.61e-09	Native American
LAMA4	-3.2394	2.07e-12	3.73e-11	White
LAMA5	2.1507	9.47e-12	7.84e-11	Native American
LAT	5.2578	1.70e-12	3.73e-11	Native American
LBX2	2.4816	1.35e-06	3.33e-06	Native American
LCAT	2.4166	4.11e-11	2.53e-10	Native American
LDHB	4.2979	3.19e-12	3.94e-11	Native American
LDLRAD2	3.1379	6.96e-09	2.44e-08	Native American
LDOC1	-2.2346	4.02e-11	2.49e-10	White
LDOC1L	-2.3086	1.96e-12	3.73e-11	White
LEAP2	2.001	1.00e-04	1.94e-04	Native American
LENG1	-2.2804	2.31e-12	3.73e-11	White
LEPROT	-2.1163	1.88e-12	3.73e-11	White
LGALS4	2.5511	1.72e-05	3.67e-05	Native American
LGALS9B	3.2052	1.46e-04	2.76e-04	Native American
LGALS9C	2.4383	6.37e-03	9.69e-03	Native American
LHX4	2.776	5.56e-11	3.26e-10	Native American
LIG3	2.248	5.76e-08	1.74e-07	Native American
LILRA2	-2.2558	1.58e-11	1.18e-10	White
LIME1	2.3012	3.74e-06	8.70e-06	Native American
LIN37	3.0732	6.23e-12	5.74e-11	Native American
LONRF3	2.9649	2.97e-09	1.12e-08	Native American
LOXHD1	3.7416	9.01e-10	3.78e-09	Native American
LPCAT3	2.3132	4.39e-12	4.56e-11	Native American
LPIN3	2.0917	1.89e-11	1.35e-10	Native American
LRAT	-2.0607	1.12e-07	3.22e-07	White
LRBA	2.0505	1.79e-11	1.29e-10	Native American
LRCH4	3.5806	1.74e-12	3.73e-11	Native American
LRG1	-2.095	2.66e-05	5.54e-05	White
LRGUK	2.8492	3.22e-10	1.51e-09	Native American
LRIT3	2.5708	4.96e-04	8.76e-04	Native American
LRP1	2.2904	1.16e-11	9.15e-11	Native American
LRP11	4.3316	2.02e-12	3.73e-11	Native American
LRP2	2.1258	3.90e-04	6.99e-04	Native American
LRP2BP	2.2871	3.54e-11	2.25e-10	Native American
LRRC10B	-2.5686	1.90e-10	9.47e-10	White
LRRC16B	2.2314	1.32e-04	2.50e-04	Native American
LRRC20	-2.2185	1.99e-12	3.73e-11	White
LRRC3	-2.0732	4.16e-12	4.43e-11	White
LRRC31	2.2312	3.44e-03	5.43e-03	Native American
LRRC34	2.0125	1.85e-06	4.47e-06	Native American
LRRC36	2.4872	7.43e-05	1.46e-04	Native American
LRRC37A	7.7395	1.71e-12	3.73e-11	Native American
LRRC37A2	5.448	1.70e-12	3.73e-11	Native American
LRRC37A3	4.4888	1.77e-12	3.73e-11	Native American
LRRC37B	2.3224	3.24e-12	3.97e-11	Native American
LRRC39	2.1728	2.33e-07	6.39e-07	Native American
LRRC4	2.9545	9.51e-12	7.85e-11	Native American
LRRC66	2.7524	1.24e-05	2.69e-05	Native American
LRRC69	3.1377	9.95e-08	2.89e-07	Native American
LRRC70	4.6106	1.94e-12	3.73e-11	Native American
LRRC71	2.9852	1.95e-09	7.60e-09	Native American
LRRC8E	3.0369	5.54e-11	3.25e-10	Native American
LRRIQ4	2.274	2.87e-03	4.57e-03	Native American
LRRK1	2.0255	4.64e-11	2.81e-10	Native American
LRRK2	3.1892	5.46e-11	3.21e-10	Native American
LRRN3	2.6834	1.88e-10	9.35e-10	Native American
LRRTM2	4.3657	3.59e-12	4.16e-11	Native American
LRRTM3	2.2023	1.19e-07	3.39e-07	Native American
LSM14A	-2.3708	1.70e-12	3.73e-11	White
LSM2	-4.6879	1.70e-12	3.73e-11	White
LSMEM1	3.0612	3.18e-09	1.19e-08	Native American
LY6E	-2.3204	5.21e-10	2.32e-09	White
LY6G5B	2.327	1.46e-06	3.58e-06	Native American
LYG1	2.5772	1.54e-07	4.34e-07	Native American
LYNX1	-2.3346	1.52e-10	7.81e-10	White
LYPD1	2.287	4.87e-05	9.78e-05	Native American
LYRM2	-2.2036	1.70e-12	3.73e-11	White
LYRM7	-2.4163	1.70e-12	3.73e-11	White
LYST	2.9283	2.10e-12	3.73e-11	Native American
LZTR1	2.917	2.66e-12	3.75e-11	Native American
MAATS1	2.5211	1.21e-05	2.63e-05	Native American
MACF1	2.6067	2.23e-12	3.73e-11	Native American
MAD1L1	7.0285	1.70e-12	3.73e-11	Native American
MAFG	-2.2217	1.88e-12	3.73e-11	White
MAK	3.647	3.64e-12	4.19e-11	Native American
MALL	2.7554	5.14e-09	1.85e-08	Native American
MAMDC4	3.4474	4.68e-12	4.73e-11	Native American
MAP3K12	2.1199	3.50e-11	2.23e-10	Native American
MAP3K15	2.2519	1.95e-03	3.18e-03	Native American
MAP3K19	2.0097	6.88e-07	1.76e-06	Native American
MAP4K1	2.0187	6.06e-05	1.20e-04	Native American
MAPK4	-2.534	1.30e-06	3.21e-06	White
MARCKSL1	-2.2836	6.83e-12	6.13e-11	White
MARVELD1	-4.6864	1.70e-12	3.73e-11	White
MASP2	3.7675	2.48e-12	3.73e-11	Native American
MATN1	3.0276	2.40e-10	1.17e-09	Native American
MATR3	6.9489	1.70e-12	3.73e-11	Native American
MAZ	3.1306	1.77e-12	3.73e-11	Native American
MBOAT7	-5.5716	1.70e-12	3.73e-11	White
MCF2	2.1277	2.34e-04	4.31e-04	Native American
MCF2L2	3.0166	1.67e-09	6.61e-09	Native American
MCFD2	-2.4382	1.70e-12	3.73e-11	White
MCM3AP	2.6394	1.91e-12	3.73e-11	Native American
MCM8	2.1149	6.99e-11	3.96e-10	Native American
MDN1	2.9134	2.02e-12	3.73e-11	Native American
MED12L	3.8679	1.82e-10	9.13e-10	Native American
MED17	3.6393	1.73e-12	3.73e-11	Native American
MED22	-3.1502	1.70e-12	3.73e-11	White
MED29	-2.5609	1.71e-12	3.73e-11	White
MEFV	2.7525	7.85e-08	2.31e-07	Native American
MEGF11	3.6068	2.08e-11	1.46e-10	Native American
MEMO1	4.5456	1.70e-12	3.73e-11	Native American
MERTK	2.6791	3.67e-12	4.20e-11	Native American
MESP1	-2.1615	2.76e-08	8.70e-08	White
MFAP5	-2.2685	1.57e-08	5.16e-08	White
MFSD2B	2.4937	1.08e-06	2.70e-06	Native American
MICA	-2.7952	6.83e-12	6.13e-11	White
MICAL3	3.4855	2.28e-12	3.73e-11	Native American
MIOX	2.7132	1.14e-04	2.18e-04	Native American
MIR3654	2.071	3.97e-09	1.46e-08	Native American
MLANA	2.9415	1.86e-09	7.28e-09	Native American
MLH3	2.2575	2.46e-12	3.73e-11	Native American
MLLT10	2.1713	3.12e-12	3.93e-11	Native American
MMGT1	-2.9503	1.70e-12	3.73e-11	White
MMP21	2.5751	1.02e-06	2.56e-06	Native American
MMP24	3.0113	3.70e-11	2.33e-10	Native American
MMP7	-2.7043	2.83e-05	5.87e-05	White
MON2	2.2981	2.35e-12	3.73e-11	Native American
MORN1	2.1425	1.59e-09	6.35e-09	Native American
MOV10L1	2.4507	9.31e-08	2.71e-07	Native American
MPDZ	2.2339	3.91e-12	4.34e-11	Native American
MPHOSPH9	2.024	7.41e-11	4.16e-10	Native American
MROH7	4.7651	3.07e-12	3.91e-11	Native American
MROH8	2.0674	5.65e-08	1.71e-07	Native American
MRPL12	2.8985	1.65e-11	1.21e-10	Native American
MRPL2	4.7061	1.77e-12	3.73e-11	Native American
MRPL34	-2.228	1.84e-12	3.73e-11	White
MRPL38	4.9195	1.70e-12	3.73e-11	Native American
MRPL46	2.624	3.02e-12	3.89e-11	Native American
MRPS12	-2.0447	6.28e-12	5.77e-11	White
MRPS18B	-3.5499	1.70e-12	3.73e-11	White
MRPS24	7.0643	1.70e-12	3.73e-11	Native American
MRPS28	2.1534	4.27e-10	1.95e-09	Native American
MS4A14	2.4211	4.99e-04	8.80e-04	Native American
MSANTD1	2.3569	1.25e-04	2.38e-04	Native American
MSH3	2.0152	2.69e-12	3.76e-11	Native American
MSH4	4.6344	8.74e-11	4.78e-10	Native American
MSH5	3.8154	3.42e-12	4.05e-11	Native American
MSLN	-5.1291	1.39e-04	2.64e-04	White
MSRB1	-2.0168	2.64e-12	3.74e-11	White
MSS51	2.5897	6.57e-12	5.96e-11	Native American
MST1	3.6144	2.37e-12	3.73e-11	Native American
MST1L	3.4326	1.05e-07	3.04e-07	Native American
MSTO1	3.0103	1.85e-12	3.73e-11	Native American
MSTO2P	3.0137	2.10e-12	3.73e-11	Native American
MTCP1	3.0262	8.57e-12	7.27e-11	Native American
MTFP1	3.0585	3.47e-08	1.08e-07	Native American
MTG1	4.1784	1.70e-12	3.73e-11	Native American
MTHFS	4.7319	1.90e-12	3.73e-11	Native American
MTMR3	4.2179	1.70e-12	3.73e-11	Native American
MTMR7	2.1353	3.04e-07	8.21e-07	Native American
MTMR8	3.4233	6.31e-09	2.23e-08	Native American
MTPN	-2.0014	1.70e-12	3.73e-11	White
MTRF1L	2.4543	3.49e-11	2.22e-10	Native American
MTRNR2L1	4.3693	2.69e-11	1.80e-10	Native American
MTRNR2L12	7.1024	1.77e-12	3.73e-11	Native American
MTRNR2L8	7.6095	1.81e-12	3.73e-11	Native American
MTSS1L	3.1812	9.36e-12	7.77e-11	Native American
MUC12	7.3791	1.81e-12	3.73e-11	Native American
MUC16	3.9707	2.22e-05	4.67e-05	Native American
MUC19	4.4393	1.13e-05	2.46e-05	Native American
MUC20	2.9093	2.80e-10	1.33e-09	Native American
MUC3A	3.6885	5.55e-10	2.45e-09	Native American
MUC5B	4.5558	4.98e-08	1.51e-07	Native American
MUC6	3.1956	8.79e-07	2.21e-06	Native American
MUTYH	5.321	1.70e-12	3.73e-11	Native American
MYCBP2	3.1082	1.80e-12	3.73e-11	Native American
MYCBPAP	2.9434	2.65e-07	7.22e-07	Native American
MYH1	4.4217	6.19e-11	3.55e-10	Native American
MYH13	5.4386	1.02e-11	8.29e-11	Native American
MYH15	4.6193	8.84e-05	1.72e-04	Native American
MYH3	3.4761	2.14e-12	3.73e-11	Native American
MYH4	6.3917	3.45e-12	4.06e-11	Native American
MYH7B	4.4534	2.14e-12	3.73e-11	Native American
MYH8	5.6103	2.66e-11	1.78e-10	Native American
MYO15A	2.8531	1.27e-08	4.24e-08	Native American
MYO15B	3.4916	3.02e-12	3.89e-11	Native American
MYO18A	2.4034	6.65e-12	6.01e-11	Native American
MYO18B	2.1723	6.25e-04	1.09e-03	Native American
MYO1H	2.6139	8.29e-08	2.43e-07	Native American
MYO3B	2.5833	1.32e-03	2.20e-03	Native American
MYO5C	2.0395	6.79e-11	3.86e-10	Native American
MYO7B	3.561	2.40e-11	1.63e-10	Native American
MYO9B	2.1511	3.45e-12	4.06e-11	Native American
MYOM1	2.2614	1.17e-10	6.16e-10	Native American
MYOT	3.7331	4.90e-12	4.87e-11	Native American
N4BP2	2.131	1.49e-11	1.12e-10	Native American
NAALAD2	2.0343	1.73e-06	4.19e-06	Native American
NACAD	2.4155	2.22e-09	8.60e-09	Native American
NAIP	6.8121	1.70e-12	3.73e-11	Native American
NALCN	2.7498	9.62e-08	2.80e-07	Native American
NAMPTL	3.0239	3.29e-11	2.12e-10	Native American
NAPSA	3.0125	1.15e-09	4.73e-09	Native American
NAT8L	-2.3419	5.34e-08	1.62e-07	White
NAV3	2.1805	7.05e-08	2.10e-07	Native American
NBEA	2.9316	5.23e-12	5.10e-11	Native American
NBEAL1	3.8629	1.96e-12	3.73e-11	Native American
NBEAL2	2.2035	1.24e-11	9.63e-11	Native American
NBPF1	3.2349	2.01e-12	3.73e-11	Native American
NBPF11	4.084	1.70e-12	3.73e-11	Native American
NBPF15	2.208	1.97e-08	6.38e-08	Native American
NBPF4	3.9362	1.88e-03	3.06e-03	Native American
NBPF6	6.5944	4.55e-08	1.39e-07	Native American
NBPF8	2.1931	5.27e-04	9.27e-04	Native American
NCALD	-2.0553	1.50e-10	7.71e-10	White
NCAM1	-3.0245	1.20e-11	9.40e-11	White
NCCRP1	-2.3226	1.49e-06	3.63e-06	White
NCKAP5	2.0361	6.02e-10	2.63e-09	Native American
NCOR1	2.0414	2.71e-12	3.77e-11	Native American
NCS1	-2.1369	3.73e-12	4.24e-11	White
NDST2	8.5957	1.70e-12	3.73e-11	Native American
NDUFA11	2.9602	4.98e-12	4.92e-11	Native American
NDUFA13	6.1065	1.70e-12	3.73e-11	Native American
NDUFA3	-3.54	1.70e-12	3.73e-11	White
NDUFA7	5.6167	1.70e-12	3.73e-11	Native American
NDUFA9	2.2358	4.73e-11	2.85e-10	Native American
NDUFB11	-2.0782	1.87e-12	3.73e-11	White
NDUFB8	4.6987	1.70e-12	3.73e-11	Native American
NDUFS7	2.0098	3.39e-10	1.58e-09	Native American
NDUFV2	6.9326	1.70e-12	3.73e-11	Native American
NEB	4.278	2.39e-12	3.73e-11	Native American
NEK10	2.3873	8.14e-05	1.59e-04	Native American
NEU1	-3.6631	1.70e-12	3.73e-11	White
NEURL1B	-2.0073	1.23e-11	9.59e-11	White
NEURL2	4.088	6.47e-12	5.89e-11	Native American
NEURL4	2.5399	1.70e-12	3.73e-11	Native American
NFAT5	2.6415	2.57e-12	3.73e-11	Native American
NFATC3	2.3774	1.85e-12	3.73e-11	Native American
NFE2L3	2.1235	4.02e-09	1.48e-08	Native American
NFKBIL1	-3.3682	3.67e-11	2.32e-10	White
NFKBIZ	2.4394	4.07e-08	1.25e-07	Native American
NFXL1	2.2736	2.71e-12	3.77e-11	Native American
NHLRC4	-2.5978	7.36e-11	4.13e-10	White
NHSL1	2.3827	9.44e-11	5.11e-10	Native American
NID2	2.2164	3.64e-09	1.35e-08	Native American
NIN	2.2036	2.84e-12	3.80e-11	Native American
NINL	2.1445	1.99e-10	9.84e-10	Native American
NIPBL	2.312	2.23e-12	3.73e-11	Native American
NKAIN1	-3.8662	1.33e-08	4.45e-08	White
NKD2	2.1058	3.08e-04	5.60e-04	Native American
NKTR	2.4466	2.29e-12	3.73e-11	Native American
NKX3-1	-2.258	6.96e-08	2.07e-07	White
NLRC4	2.015	3.97e-09	1.46e-08	Native American
NLRC5	2.23	6.46e-09	2.28e-08	Native American
NLRP1	2.6239	3.59e-11	2.28e-10	Native American
NLRP12	2.024	6.81e-04	1.18e-03	Native American
NLRP2	-2.7079	2.77e-05	5.75e-05	White
NLRP3	2.4067	4.42e-08	1.35e-07	Native American
NME1-NME2	7.5059	1.70e-12	3.73e-11	Native American
NME8	2.9058	1.28e-05	2.77e-05	Native American
NME9	2.9155	1.69e-10	8.54e-10	Native American
NOD1	2.0201	1.05e-11	8.48e-11	Native American
NOMO1	3.6056	1.70e-12	3.73e-11	Native American
NOMO2	5.7312	1.70e-12	3.73e-11	Native American
NOMO3	6.44	1.70e-12	3.73e-11	Native American
NOP14	2.2068	1.73e-12	3.73e-11	Native American
NOP2	7.6343	1.70e-12	3.73e-11	Native American
NOS1AP	2.117	3.22e-07	8.64e-07	Native American
NOTCH1	3.0549	2.82e-12	3.79e-11	Native American
NOXRED1	2.0343	3.45e-03	5.45e-03	Native American
NPAS3	2.0751	6.13e-04	1.07e-03	Native American
NPEPL1	3.9065	1.91e-12	3.73e-11	Native American
NPHP3	4.4192	1.70e-12	3.73e-11	Native American
NPHP4	2.0282	2.24e-12	3.73e-11	Native American
NPIPA1	6.9412	1.70e-12	3.73e-11	Native American
NPIPA5	3.6332	4.66e-08	1.42e-07	Native American
NPIPA7	9.5135	1.70e-12	3.73e-11	Native American
NPIPB11	4.5758	2.58e-12	3.73e-11	Native American
NPIPB15	3.8987	2.59e-04	4.74e-04	Native American
NPIPB3	9.9644	1.70e-12	3.73e-11	Native American
NPIPB4	7.7477	1.70e-12	3.73e-11	Native American
NPIPB5	8.0052	1.70e-12	3.73e-11	Native American
NPTXR	-2.1753	1.38e-09	5.55e-09	White
NR1I3	3.3235	2.08e-09	8.07e-09	Native American
NRARP	-2.6188	1.74e-12	3.73e-11	White
NREP	2.6409	2.69e-10	1.29e-09	Native American
NRIP3	-2.1629	2.08e-07	5.73e-07	White
NRK	2.1505	2.96e-04	5.38e-04	Native American
NRM	-2.0085	2.52e-12	3.73e-11	White
NRSN2	-3.0221	1.90e-12	3.73e-11	White
NRXN3	2.2745	1.02e-04	1.97e-04	Native American
NSUN5P2	4.9195	3.17e-12	3.93e-11	Native American
NTN3	4.8174	9.95e-12	8.14e-11	Native American
NTRK1	2.3175	9.22e-07	2.32e-06	Native American
NUDT13	2.9612	2.50e-12	3.73e-11	Native American
NUDT16L1	-2.3824	1.87e-12	3.73e-11	White
NUDT3	5.5171	1.70e-12	3.73e-11	Native American
NUGGC	2.8482	3.20e-06	7.48e-06	Native American
NUP210L	5.1608	3.88e-12	4.32e-11	Native American
NUPR1	2.392	4.30e-11	2.63e-10	Native American
NUTM2A	6.8654	1.70e-12	3.73e-11	Native American
NUTM2B	8.3982	1.70e-12	3.73e-11	Native American
NUTM2D	5.9902	1.70e-12	3.73e-11	Native American
NUTM2G	7.2161	1.70e-12	3.73e-11	Native American
NXF3	2.1547	1.30e-03	2.17e-03	Native American
OBSCN	4.086	1.61e-11	1.19e-10	Native American
OGFOD2	4.6448	1.70e-12	3.73e-11	Native American
OLFM4	-6.1208	8.07e-06	1.79e-05	White
OMA1	2.0726	2.31e-11	1.58e-10	Native American
OMG	4.4924	4.16e-12	4.43e-11	Native American
OPA3	-2.3827	1.70e-12	3.73e-11	White
OPN3	2.7236	1.23e-10	6.42e-10	Native American
OPRL1	2.6285	8.37e-06	1.85e-05	Native American
OR2A7	5.0787	1.70e-12	3.73e-11	Native American
OR7E14P	-2.7995	2.50e-12	3.73e-11	White
ORAI2	-2.2212	1.98e-12	3.73e-11	White
ORM2	2.0431	3.58e-04	6.43e-04	Native American
OVCH1	2.9478	1.42e-09	5.73e-09	Native American
OVCH2	3.0931	4.39e-05	8.87e-05	Native American
OXCT2	4.0419	6.27e-09	2.22e-08	Native American
OXER1	2.1151	1.46e-05	3.14e-05	Native American
OXTR	-3.363	9.68e-08	2.81e-07	White
P2RX5	3.7634	4.81e-07	1.26e-06	Native American
P2RX7	2.2821	4.37e-10	1.99e-09	Native American
P2RY4	3.8985	9.23e-10	3.86e-09	Native American
PABPN1	4.0594	1.70e-12	3.73e-11	Native American
PAK6	-3.0432	4.23e-12	4.45e-11	White
PALM2-AKAP2	-3.4811	1.80e-12	3.73e-11	White
PAN2	2.5188	1.87e-12	3.73e-11	Native American
PAOX	5.07	1.70e-12	3.73e-11	Native American
PAPPA	3.5614	9.80e-12	8.05e-11	Native American
PARD3B	2.051	7.85e-12	6.77e-11	Native American
PARL	2.8623	4.19e-12	4.44e-11	Native American
PARP15	3.1173	3.96e-09	1.46e-08	Native American
PATL2	2.4533	1.07e-05	2.33e-05	Native American
PAX8	2.2573	1.60e-04	3.00e-04	Native American
PBX2	-2.4902	1.70e-12	3.73e-11	White
PCBP1	5.6734	1.70e-12	3.73e-11	Native American
PCDHA12	2.2567	1.84e-03	3.01e-03	Native American
PCDHA13	2.8794	2.73e-06	6.46e-06	Native American
PCDHA5	2.8281	2.13e-04	3.95e-04	Native American
PCDHA6	3.0414	4.43e-07	1.16e-06	Native American
PCDHA7	3.7152	1.45e-07	4.11e-07	Native American
PCDHA9	3.6158	2.70e-08	8.53e-08	Native American
PCDHGA10	2.0562	8.68e-08	2.54e-07	Native American
PCDHGA11	3.5462	8.28e-12	7.06e-11	Native American
PCDHGA12	2.8846	9.88e-12	8.10e-11	Native American
PCDHGA3	3.1728	2.59e-08	8.22e-08	Native American
PCDHGA4	2.4803	7.82e-08	2.31e-07	Native American
PCDHGA5	2.8224	1.93e-09	7.56e-09	Native American
PCDHGA6	2.5897	1.46e-09	5.88e-09	Native American
PCDHGA7	2.7958	5.07e-09	1.83e-08	Native American
PCDHGA8	4.1306	2.53e-11	1.71e-10	Native American
PCDHGA9	3.208	6.89e-12	6.16e-11	Native American
PCDHGB1	3.0889	9.92e-08	2.88e-07	Native American
PCDHGB2	3.0187	3.80e-10	1.75e-09	Native American
PCDHGB3	4.0291	1.67e-11	1.23e-10	Native American
PCDHGB4	4.0521	1.38e-11	1.05e-10	Native American
PCDHGB6	2.4182	4.79e-10	2.15e-09	Native American
PCDHGB7	2.2191	1.88e-10	9.35e-10	Native American
PCDHGC4	4.5726	3.67e-12	4.20e-11	Native American
PCDHGC5	4.1725	6.13e-12	5.68e-11	Native American
PCF11	2.1864	2.60e-12	3.74e-11	Native American
PCLO	3.0342	7.76e-12	6.70e-11	Native American
PCNT	2.5666	2.42e-12	3.73e-11	Native American
PCNXL2	2.7671	2.93e-12	3.84e-11	Native American
PCP2	2.0402	5.31e-04	9.34e-04	Native American
PCSK1	-3.0406	2.37e-07	6.49e-07	White
PCSK7	2.6274	2.21e-12	3.73e-11	Native American
PDCD6	3.172	2.04e-12	3.73e-11	Native American
PDE6C	2.7684	1.76e-08	5.75e-08	Native American
PDE8B	2.394	1.03e-06	2.58e-06	Native American
PDF	4.4991	4.84e-12	4.84e-11	Native American
PER3	2.0895	3.11e-08	9.76e-08	Native American
PERP	-2.3034	1.13e-10	5.99e-10	White
PET100	4.6207	1.81e-12	3.73e-11	Native American
PET117	4.9416	1.83e-12	3.73e-11	Native American
PEX1	2.1095	2.75e-12	3.77e-11	Native American
PFDN5	5.9582	1.70e-12	3.73e-11	Native American
PFDN6	-2.9352	1.70e-12	3.73e-11	White
PHACTR1	2.3329	1.43e-10	7.36e-10	Native American
PHACTR3	2.5878	3.09e-05	6.36e-05	Native American
PHC1	3.2003	1.70e-12	3.73e-11	Native American
PHIP	2.0606	1.07e-11	8.64e-11	Native American
PHKA2	2.0652	2.82e-12	3.79e-11	Native American
PHLDA3	-2.0837	7.86e-11	4.37e-10	White
PHOSPHO1	2.3768	2.08e-05	4.38e-05	Native American
PI3	-2.977	3.65e-03	5.75e-03	White
PI4KA	2.3583	1.70e-12	3.73e-11	Native American
PIKFYVE	2.263	2.10e-12	3.73e-11	Native American
PILRB	5.3832	1.75e-12	3.73e-11	Native American
PIWIL4	2.5699	5.73e-09	2.04e-08	Native American
PKD1	3.1481	1.77e-12	3.73e-11	Native American
PKD1L1	3.236	4.18e-11	2.57e-10	Native American
PKD1L2	2.5227	3.20e-06	7.48e-06	Native American
PKD2L2	4.9224	2.52e-12	3.73e-11	Native American
PKDREJ	3.2155	1.77e-09	6.97e-09	Native American
PLA2G4B	7.1098	1.70e-12	3.73e-11	Native American
PLA2G6	2.0351	3.11e-10	1.46e-09	Native American
PLA2R1	2.185	1.49e-10	7.66e-10	Native American
PLAC8L1	3.5476	1.19e-07	3.41e-07	Native American
PLCB2	2.1898	7.92e-11	4.40e-10	Native American
PLCD4	2.9587	3.22e-10	1.51e-09	Native American
PLCE1	2.5675	8.79e-10	3.70e-09	Native American
PLEKHG1	2.0313	9.71e-08	2.82e-07	Native American
PLEKHG5	2.0418	2.04e-09	7.95e-09	Native American
PLEKHH2	2.6627	1.34e-10	6.95e-10	Native American
PLEKHN1	2.0823	2.30e-07	6.31e-07	Native American
PLG	7.4764	5.05e-11	3.01e-10	Native American
PLGLB1	6.5876	1.70e-12	3.73e-11	Native American
PLLP	-2.7032	1.71e-12	3.73e-11	White
PLXNA2	2.0072	7.12e-09	2.49e-08	Native American
PM20D1	4.5308	7.44e-10	3.19e-09	Native American
PMAIP1	-2.8518	9.27e-11	5.03e-10	White
PMFBP1	3.3432	1.61e-08	5.30e-08	Native American
PMM2	2.2104	3.37e-12	4.02e-11	Native American
PMS2	2.0339	2.07e-12	3.73e-11	Native American
PNISR	2.2742	2.77e-12	3.77e-11	Native American
PNMAL1	-2.0541	3.30e-08	1.03e-07	White
PNPLA7	2.613	8.15e-11	4.50e-10	Native American
POLA2	2.8863	4.19e-12	4.44e-11	Native American
POLG2	-2.2311	1.71e-12	3.73e-11	White
POLK	2.001	1.06e-10	5.68e-10	Native American
POLN	4.175	3.67e-12	4.20e-11	Native American
POLQ	2.5193	3.25e-06	7.60e-06	Native American
POLR2I	2.3872	2.50e-11	1.69e-10	Native American
POLR2J3	8.6521	1.70e-12	3.73e-11	Native American
POM121	2.1346	2.39e-12	3.73e-11	Native American
POMZP3	2.6955	3.64e-12	4.19e-11	Native American
POTEC	7.9143	9.31e-09	3.19e-08	Native American
POTEE	7.3402	5.33e-09	1.91e-08	Native American
POTEF	7.9421	1.05e-08	3.55e-08	Native American
POTEI	3.9989	4.82e-03	7.45e-03	Native American
POTEJ	8.9504	3.51e-09	1.30e-08	Native American
POU5F2	4.7506	5.01e-12	4.96e-11	Native American
PP2D1	4.0268	5.34e-12	5.15e-11	Native American
PPAN	4.0256	1.80e-12	3.73e-11	Native American
PPAPDC2	-2.0053	1.73e-12	3.73e-11	White
PPFIA2	3.8671	5.52e-11	3.24e-10	Native American
PPIF	-2.0056	3.37e-12	4.02e-11	White
PPIP5K1	2.2923	4.98e-12	4.92e-11	Native American
PPP1R10	-2.0696	1.70e-12	3.73e-11	White
PPP1R11	-6.7011	1.70e-12	3.73e-11	White
PPP1R14C	-2.4194	5.32e-07	1.38e-06	White
PPP1R27	2.142	1.00e-06	2.51e-06	Native American
PPP1R3E	-2.043	1.70e-12	3.73e-11	White
PPT2	-2.0933	2.45e-09	9.39e-09	White
PPT2-EGFL8	5.1382	1.99e-12	3.73e-11	Native American
PRB3	4.4657	4.53e-10	2.05e-09	Native American
PRC1	7.1375	1.70e-12	3.73e-11	Native American
PRDM2	2.2864	1.87e-12	3.73e-11	Native American
PRDM5	2.0121	2.76e-08	8.70e-08	Native American
PRELID1	2.2156	3.33e-12	4.02e-11	Native American
PREX2	2.5046	1.54e-09	6.16e-09	Native American
PRG4	2.6634	4.44e-08	1.36e-07	Native American
PRH1	3.3383	3.59e-10	1.67e-09	Native American
PRH2	3.073	1.15e-09	4.70e-09	Native American
PRICKLE1	2.3308	6.40e-11	3.66e-10	Native American
PRICKLE4	5.8567	1.70e-12	3.73e-11	Native American
PRIMPOL	2.0412	8.71e-11	4.76e-10	Native American
PRKAG3	3.3687	3.49e-05	7.15e-05	Native American
PRKCQ	2.2531	3.85e-05	7.84e-05	Native American
PRND	-2.6667	5.71e-11	3.33e-10	White
PROB1	2.9277	1.30e-07	3.70e-07	Native American
PRODH	3.5113	3.64e-05	7.45e-05	Native American
PROX2	3.7558	6.16e-12	5.69e-11	Native American
PROZ	2.9748	7.22e-07	1.84e-06	Native American
PRPF18	3.1332	2.02e-12	3.73e-11	Native American
PRPF31	-2.0987	1.96e-12	3.73e-11	White
PRPF40B	3.0868	1.71e-12	3.73e-11	Native American
PRR14L	2.0458	3.01e-12	3.89e-11	Native American
PRR16	2.1879	3.31e-03	5.24e-03	Native American
PRR26	4.239	3.88e-12	4.32e-11	Native American
PRR3	-3.818	1.70e-12	3.73e-11	White
PRR4	3.8374	2.65e-07	7.22e-07	Native American
PRR5-ARHGAP8	4.1926	3.16e-10	1.48e-09	Native American
PRRC2C	2.3811	2.21e-12	3.73e-11	Native American
PRRT2	2.4368	7.04e-10	3.04e-09	Native American
PRSS12	2.1696	9.77e-08	2.84e-07	Native American
PRSS53	4.1575	2.24e-12	3.73e-11	Native American
PSCA	-3.2642	2.41e-06	5.73e-06	White
PSEN2	4.5386	2.05e-12	3.73e-11	Native American
PSMA1	2.5395	4.86e-12	4.86e-11	Native American
PSMA2	6.5939	1.70e-12	3.73e-11	Native American
PSMA6	4.4758	1.70e-12	3.73e-11	Native American
PSMB8	-4.556	1.83e-12	3.73e-11	White
PSMB9	-2.8395	3.29e-12	4.00e-11	White
PSMC1	2.7284	1.77e-12	3.73e-11	Native American
PSMD9	3.0234	1.70e-12	3.73e-11	Native American
PSPN	-2.3165	1.70e-12	3.73e-11	White
PSTPIP1	2.282	7.97e-08	2.35e-07	Native American
PTCD1	2.6297	3.29e-12	4.00e-11	Native American
PTCH2	2.2189	7.09e-08	2.11e-07	Native American
PTGDR	2.5134	1.63e-03	2.69e-03	Native American
PTGDS	4.7333	1.84e-11	1.32e-10	Native American
PTGES	-2.872	4.33e-11	2.64e-10	White
PTGR2	3.4283	2.77e-12	3.77e-11	Native American
PTPLAD1	-2.0984	4.00e-12	4.36e-11	White
PTPMT1	2.7357	3.79e-12	4.28e-11	Native American
PTPN22	2.454	2.35e-07	6.42e-07	Native American
PTPRD	2.2127	5.29e-07	1.37e-06	Native American
PTPRS	2.2995	6.04e-11	3.48e-10	Native American
PURB	-2.1093	1.71e-12	3.73e-11	White
PWP2	5.5934	1.70e-12	3.73e-11	Native American
PXDNL	2.4408	6.35e-03	9.66e-03	Native American
PXMP2	3.4455	2.42e-12	3.73e-11	Native American
PYCRL	-2.008	4.33e-11	2.64e-10	White
PYHIN1	2.8702	4.12e-05	8.37e-05	Native American
PZP	3.1118	4.39e-12	4.56e-11	Native American
QRICH2	2.6139	2.53e-11	1.71e-10	Native American
R3HDM2	2.211	2.12e-12	3.73e-11	Native American
RAB13	2.4417	1.03e-11	8.32e-11	Native American
RAB24	3.697	1.83e-12	3.73e-11	Native American
RAB39B	-2.6694	5.65e-11	3.30e-10	White
RAB40A	2.1954	5.84e-04	1.02e-03	Native American
RAB41	2.1019	2.24e-04	4.13e-04	Native American
RAB43	2.9712	8.55e-11	4.69e-10	Native American
RAB4B	2.7299	2.85e-10	1.35e-09	Native American
RAB5B	-2.028	1.73e-12	3.73e-11	White
RAB6C-AS1	-2.6282	3.37e-07	9.02e-07	White
RABGEF1	3.8536	1.78e-12	3.73e-11	Native American
RABL2A	2.9657	1.83e-12	3.73e-11	Native American
RAD50	6.1834	1.70e-12	3.73e-11	Native American
RAD54B	3.0525	1.83e-08	5.94e-08	Native American
RAET1G	2.2284	6.81e-04	1.18e-03	Native American
RALGAPA1	3.744	1.70e-12	3.73e-11	Native American
RALGAPA2	2.0546	2.29e-10	1.12e-09	Native American
RALGDS	4.0438	1.70e-12	3.73e-11	Native American
RAMP1	-2.6109	7.56e-09	2.63e-08	White
RAMP3	-2.3344	4.90e-10	2.19e-09	White
RANBP17	2.4395	2.84e-09	1.08e-08	Native American
RANBP2	3.1554	1.70e-12	3.73e-11	Native American
RANGRF	4.5656	1.71e-12	3.73e-11	Native American
RAPGEF4	2.0686	1.24e-07	3.53e-07	Native American
RAPGEF6	3.3377	1.75e-12	3.73e-11	Native American
RAPH1	4.8554	1.70e-12	3.73e-11	Native American
RAPSN	2.1189	2.65e-08	8.42e-08	Native American
RASA1	2.0403	2.35e-11	1.60e-10	Native American
RASA4	7.9608	1.70e-12	3.73e-11	Native American
RASA4B	4.8907	1.93e-12	3.73e-11	Native American
RASL10B	-2.7375	2.07e-12	3.73e-11	White
RASL11B	3.5511	8.98e-10	3.77e-09	Native American
RASSF5	-3.1676	2.97e-12	3.87e-11	White
RBM12B	2.4024	2.33e-12	3.73e-11	Native American
RBM14-RBM4	4.8905	1.93e-12	3.73e-11	Native American
RBM15	2.7157	2.48e-12	3.73e-11	Native American
RBM19	2.2512	1.87e-12	3.73e-11	Native American
RBM24	-2.6135	6.06e-05	1.20e-04	White
RBM27	2.377	1.77e-12	3.73e-11	Native American
RBM33	2.1267	2.29e-12	3.73e-11	Native American
RBM34	5.7468	1.70e-12	3.73e-11	Native American
RBM4	3.1244	2.64e-12	3.74e-11	Native American
RBM44	3.1975	1.32e-11	1.01e-10	Native American
RBM5	2.2204	2.01e-12	3.73e-11	Native American
RBM6	2.4148	2.01e-12	3.73e-11	Native American
RBP2	3.0267	4.43e-09	1.62e-08	Native American
RC3H1	2.5271	2.31e-12	3.73e-11	Native American
RDH12	2.8435	5.62e-06	1.27e-05	Native American
RDH13	-2.1492	2.22e-12	3.73e-11	White
RDH5	2.6928	1.05e-09	4.35e-09	Native American
REL	2.2324	3.57e-11	2.27e-10	Native American
RELN	2.2185	1.65e-06	4.00e-06	Native American
REN	3.1054	7.51e-06	1.67e-05	Native American
REV1	2.213	1.83e-12	3.73e-11	Native American
REV3L	3.204	2.01e-12	3.73e-11	Native American
RFPL3S	2.9371	8.24e-08	2.42e-07	Native American
RFX8	3.0694	7.81e-09	2.71e-08	Native American
RGL4	5.8279	1.70e-12	3.73e-11	Native American
RGPD2	9.3624	1.84e-12	3.73e-11	Native American
RGPD3	7.1188	1.70e-12	3.73e-11	Native American
RGPD4	4.5999	1.70e-12	3.73e-11	Native American
RGPD8	10.642	1.70e-12	3.73e-11	Native American
RGS20	2.4672	3.12e-07	8.38e-07	Native American
RHBDD2	-2.3268	2.21e-12	3.73e-11	White
RHCE	2.1627	6.07e-07	1.56e-06	Native American
RHCG	-2.5175	3.46e-03	5.46e-03	White
RHD	5.049	1.77e-12	3.73e-11	Native American
RHOF	4.1327	1.63e-11	1.20e-10	Native American
RHOV	-2.7609	2.00e-11	1.41e-10	White
RIMS1	2.0261	1.14e-04	2.19e-04	Native American
RIMS4	-2.8218	2.26e-06	5.40e-06	White
RING1	-2.3454	1.83e-12	3.73e-11	White
RIPPLY3	-2.3692	1.41e-08	4.69e-08	White
RLBP1	3.3591	8.70e-08	2.55e-07	Native American
RLTPR	2.142	7.45e-04	1.29e-03	Native American
RMI2	-3.4731	2.39e-12	3.73e-11	White
RNASE4	3.5937	6.33e-12	5.79e-11	Native American
RNASEK	3.9384	1.70e-12	3.73e-11	Native American
RNF115	-3.0596	1.70e-12	3.73e-11	White
RNF148	4.2697	1.08e-10	5.77e-10	Native American
RNF152	-2.2046	3.44e-11	2.20e-10	White
RNF207	2.0036	4.08e-09	1.50e-08	Native American
RNF213	2.7784	2.30e-12	3.73e-11	Native American
RNF223	-2.371	8.34e-11	4.58e-10	White
RNF24	-2.6281	1.77e-12	3.73e-11	White
RNF31	7.5815	1.70e-12	3.73e-11	Native American
RNF39	-2.7763	2.02e-11	1.42e-10	White
RNF5	-2.4398	1.70e-12	3.73e-11	White
RNPC3	3.0558	2.04e-12	3.73e-11	Native American
ROBO3	2.0493	2.79e-06	6.59e-06	Native American
RP11-108K14.8	2.9516	6.65e-07	1.70e-06	Native American
RP11-176H8.1	3.3885	4.70e-06	1.08e-05	Native American
RP11-219A15.1	4.8736	3.95e-05	8.04e-05	Native American
RP11-274B21.1	5.4114	1.73e-12	3.73e-11	Native American
RP11-286N22.8	5.3988	1.75e-12	3.73e-11	Native American
RP11-295K3.1	3.5283	1.90e-10	9.44e-10	Native American
RP11-29H23.5	2.7027	2.41e-08	7.70e-08	Native American
RP11-3N2.13	-3.0934	3.36e-11	2.16e-10	White
RP11-544M22.13	6.4258	1.70e-12	3.73e-11	Native American
RP11-644F5.10	2.2886	4.06e-07	1.07e-06	Native American
RP11-651P23.4	6.84	1.70e-12	3.73e-11	Native American
RP11-785H5.1	-4.6722	1.70e-12	3.73e-11	White
RP11-793H13.10	7.4876	1.70e-12	3.73e-11	Native American
RP11-89K11.1	3.3342	2.37e-09	9.12e-09	Native American
RP11-923I11.7	2.8613	1.04e-06	2.60e-06	Native American
RP11-958N24.1	6.3856	1.70e-12	3.73e-11	Native American
RP5-966M1.6	4.2523	2.48e-12	3.73e-11	Native American
RPL10	-2.5097	4.83e-12	4.84e-11	White
RPL17	7.772	1.70e-12	3.73e-11	Native American
RPL21	-3.3717	1.70e-12	3.73e-11	White
RPL26	3.8028	1.70e-12	3.73e-11	Native American
RPL32P3	-4.4148	1.70e-12	3.73e-11	White
RPL36A	4.8784	1.70e-12	3.73e-11	Native American
RPLP1	-2.2172	4.56e-12	4.66e-11	White
RPP25	-2.3919	4.29e-12	4.49e-11	White
RPS10	7.6982	1.70e-12	3.73e-11	Native American
RPS17L	5.7125	1.70e-12	3.73e-11	Native American
RPS18	-3.7662	1.69e-12	3.73e-11	White
RPS19	-2.9327	1.82e-12	3.73e-11	White
RPS26	-4.9318	1.70e-12	3.73e-11	White
RPS28	-2.7358	2.57e-12	3.73e-11	White
RPS9	-5.7708	1.70e-12	3.73e-11	White
RRH	2.5796	3.13e-04	5.68e-04	Native American
RRP7B	3.933	2.56e-12	3.73e-11	Native American
RSPH9	2.098	6.40e-06	1.44e-05	Native American
RTEL1	6.3393	1.70e-12	3.73e-11	Native American
RTEL1-TNFRSF6B	5.9506	1.70e-12	3.73e-11	Native American
RTL1	3.321	8.06e-12	6.92e-11	Native American
RTTN	2.6529	2.56e-12	3.73e-11	Native American
RUNX1T1	2.7038	8.55e-10	3.62e-09	Native American
RWDD3	2.9237	1.91e-12	3.73e-11	Native American
RXRB	-2.0646	1.72e-11	1.25e-10	White
RYR2	3.7713	4.66e-11	2.81e-10	Native American
RYR3	3.8849	2.63e-11	1.76e-10	Native American
S100A1	4.0146	3.79e-10	1.75e-09	Native American
S100A14	-2.1256	2.93e-07	7.92e-07	White
S100A16	-2.0833	2.68e-10	1.28e-09	White
S100A2	-2.8095	7.67e-06	1.71e-05	White
S100P	-2.809	5.62e-04	9.84e-04	White
SACS	2.5017	2.21e-11	1.53e-10	Native American
SAFB2	2.123	1.80e-12	3.73e-11	Native American
SALL4	2.0988	3.11e-03	4.94e-03	Native American
SAMD3	3.3103	3.06e-07	8.25e-07	Native American
SAMD5	-2.6782	5.21e-11	3.09e-10	White
SARS2	4.2682	1.70e-12	3.73e-11	Native American
SATB2	2.0243	3.12e-09	1.17e-08	Native American
SBF2	2.3472	4.16e-12	4.43e-11	Native American
SBK1	-2.0982	4.90e-10	2.19e-09	White
SCAF8	2.4686	1.81e-12	3.73e-11	Native American
SCAPER	2.3526	2.77e-12	3.77e-11	Native American
SCGB2A1	-2.0802	1.40e-03	2.33e-03	White
SCHIP1	2.0275	2.93e-04	5.33e-04	Native American
SCLT1	2.0476	6.61e-10	2.87e-09	Native American
SCLY	3.5932	1.90e-12	3.73e-11	Native American
SCN11A	2.0523	3.47e-05	7.12e-05	Native American
SCN3A	2.3284	4.85e-06	1.11e-05	Native American
SCN7A	2.535	1.03e-03	1.74e-03	Native American
SCN8A	2.248	2.42e-04	4.45e-04	Native American
SCN9A	3.3697	3.03e-11	1.99e-10	Native American
SCOC	-2.5323	1.99e-12	3.73e-11	White
SCTR	3.0645	6.16e-08	1.85e-07	Native American
SCXA	2.714	5.07e-04	8.94e-04	Native American
SDCCAG8	2.1461	3.09e-12	3.91e-11	Native American
SDHA	4.9482	1.70e-12	3.73e-11	Native American
SDHAF1	-3.1503	1.70e-12	3.73e-11	White
SDR39U1	4.0606	1.70e-12	3.73e-11	Native American
SEC16B	7.9865	1.70e-12	3.73e-11	Native American
SEC31B	3.2626	2.15e-12	3.73e-11	Native American
SENP3	2.7406	1.83e-12	3.73e-11	Native American
SENP7	2.1289	6.08e-11	3.50e-10	Native American
SEPP1	2.1317	4.30e-09	1.57e-08	Native American
SEPT5	7.6674	1.70e-12	3.73e-11	Native American
SEPW1	-2.0394	1.81e-12	3.73e-11	White
SERF1B	3.8717	2.14e-12	3.73e-11	Native American
SERHL2	4.1057	3.23e-09	1.21e-08	Native American
SERPINA3	5.5308	2.61e-11	1.75e-10	Native American
SERPINA5	-2.4237	3.26e-05	6.71e-05	White
SERPINC1	4.3241	1.06e-03	1.78e-03	Native American
SERPINE3	4.465	8.64e-12	7.31e-11	Native American
SETBP1	2.5644	1.27e-10	6.61e-10	Native American
SETDB1	2.315	2.93e-12	3.84e-11	Native American
SETX	2.1868	2.58e-12	3.73e-11	Native American
SEZ6	2.3704	1.15e-10	6.07e-10	Native American
SFI1	2.3405	3.36e-12	4.02e-11	Native American
SFTPB	-2.4467	4.06e-03	6.34e-03	White
SGIP1	2.6222	1.77e-08	5.79e-08	Native American
SGK494	2.8311	7.27e-12	6.39e-11	Native American
SGSM3	7.8705	1.70e-12	3.73e-11	Native American
SH3BGR	4.2545	2.79e-11	1.85e-10	Native American
SH3BP1	3.0201	8.19e-12	7.01e-11	Native American
SH3BP5	3.3881	1.85e-12	3.73e-11	Native American
SHANK3	2.4309	8.84e-11	4.83e-10	Native American
SHISA2	-3.1471	4.29e-07	1.13e-06	White
SHPK	3.3443	1.71e-12	3.73e-11	Native American
SHPRH	3.367	2.12e-12	3.73e-11	Native American
SIGLEC11	2.8346	6.53e-06	1.47e-05	Native American
SIGLEC14	2.339	4.75e-06	1.09e-05	Native American
SIK1	5.6891	1.87e-12	3.73e-11	Native American
SIPA1L2	2.0402	1.50e-09	6.00e-09	Native American
SIRPB1	3.0566	3.73e-11	2.34e-10	Native American
SKOR1	2.255	5.65e-05	1.13e-04	Native American
SLC10A3	-2.3171	1.74e-12	3.73e-11	White
SLC10A5	3.0107	4.26e-05	8.63e-05	Native American
SLC13A4	3.7991	3.22e-12	3.95e-11	Native American
SLC14A2	2.8581	5.06e-06	1.15e-05	Native American
SLC16A8	3.6904	2.89e-11	1.91e-10	Native American
SLC18A2	3.2989	4.22e-08	1.30e-07	Native American
SLC22A1	4.7356	9.51e-11	5.15e-10	Native American
SLC22A4	2.0063	2.11e-08	6.77e-08	Native American
SLC23A1	2.1129	4.42e-06	1.02e-05	Native American
SLC23A3	4.6934	2.04e-12	3.73e-11	Native American
SLC25A32	7.6046	1.70e-12	3.73e-11	Native American
SLC25A53	-2.7691	1.70e-12	3.73e-11	White
SLC26A1	2.6653	6.39e-10	2.78e-09	Native American
SLC26A5	3.3004	1.26e-07	3.59e-07	Native American
SLC26A8	2.8136	1.58e-07	4.43e-07	Native American
SLC28A2	3.9592	8.39e-05	1.64e-04	Native American
SLC30A8	-6.3906	3.71e-03	5.84e-03	White
SLC31A1	-2.0279	1.77e-12	3.73e-11	White
SLC31A2	4.1651	2.86e-12	3.82e-11	Native American
SLC34A3	3.8979	2.54e-10	1.22e-09	Native American
SLC35A2	-2.3223	1.90e-12	3.73e-11	White
SLC35A4	-2.6272	1.81e-12	3.73e-11	White
SLC35D2	2.503	2.44e-11	1.66e-10	Native American
SLC35E2	5.6371	1.70e-12	3.73e-11	Native American
SLC37A4	-4.0347	1.70e-12	3.73e-11	White
SLC38A4	3.2186	2.48e-08	7.89e-08	Native American
SLC39A1	5.8335	1.70e-12	3.73e-11	Native American
SLC39A7	-3.2685	1.70e-12	3.73e-11	White
SLC44A4	-3.3639	2.15e-08	6.92e-08	White
SLC45A2	2.9278	7.09e-07	1.81e-06	Native American
SLC46A1	-2.4303	2.02e-12	3.73e-11	White
SLC46A2	3.1262	2.23e-09	8.62e-09	Native American
SLC47A2	3.1184	8.46e-10	3.58e-09	Native American
SLC48A1	-2.3251	1.78e-12	3.73e-11	White
SLC4A4	3.2037	1.16e-04	2.21e-04	Native American
SLC4A5	4.5567	1.71e-12	3.73e-11	Native American
SLC52A2	-2.1826	2.73e-11	1.81e-10	White
SLC5A10	2.595	4.53e-04	8.05e-04	Native American
SLC5A4	4.2645	2.58e-12	3.73e-11	Native American
SLC5A9	3.5599	5.40e-10	2.39e-09	Native American
SLC6A1	2.3166	3.94e-03	6.17e-03	Native American
SLC6A16	3.0068	3.62e-07	9.63e-07	Native American
SLC7A6	3.0281	1.91e-12	3.73e-11	Native American
SLC7A6OS	2.1403	4.43e-12	4.57e-11	Native American
SLC7A9	2.7843	1.33e-07	3.78e-07	Native American
SLC8A1	2.3551	1.17e-11	9.25e-11	Native American
SLC9A3	4.6234	1.11e-11	8.85e-11	Native American
SLC9A5	2.7887	1.24e-10	6.51e-10	Native American
SLC9B1	2.2155	1.58e-04	2.97e-04	Native American
SLC9C1	4.8835	1.16e-09	4.74e-09	Native American
SLFN12L	4.6653	5.36e-12	5.17e-11	Native American
SLFNL1	3.5009	4.33e-11	2.64e-10	Native American
SLIT2	2.266	8.70e-09	3.00e-08	Native American
SLX4	2.0376	6.62e-12	5.99e-11	Native American
SMAP1	2.2153	3.14e-12	3.93e-11	Native American
SMARCC2	2.0307	2.21e-12	3.73e-11	Native American
SMARCE1	3.6766	2.52e-12	3.73e-11	Native American
SMC1B	3.1389	4.52e-07	1.19e-06	Native American
SMCHD1	2.1699	3.34e-11	2.15e-10	Native American
SMCO3	2.0838	8.47e-08	2.48e-07	Native American
SMDT1	-2.7273	1.71e-12	3.73e-11	White
SMG1	2.8315	1.70e-12	3.73e-11	Native American
SMG6	2.1978	1.75e-12	3.73e-11	Native American
SMIM10	-3.0449	1.70e-12	3.73e-11	White
SMIM13	-2.1812	1.70e-12	3.73e-11	White
SMIM14	-2.4518	1.81e-11	1.30e-10	White
SMIM6	2.3183	3.67e-08	1.14e-07	Native American
SMIM7	-2.4612	1.70e-12	3.73e-11	White
SMN1	3.0509	2.01e-12	3.73e-11	Native American
SMN2	5.6109	1.70e-12	3.73e-11	Native American
SMTNL1	3.569	7.31e-11	4.11e-10	Native American
SNCA	2.0312	3.25e-04	5.88e-04	Native American
SNED1	2.3345	2.28e-10	1.11e-09	Native American
SNN	-4.4289	1.70e-12	3.73e-11	White
SNRPN	2.0656	1.55e-06	3.78e-06	Native American
SNTG2	3.2483	7.99e-06	1.77e-05	Native American
SNURF	8.1551	1.70e-12	3.73e-11	Native American
SNX15	4.4284	1.70e-12	3.73e-11	Native American
SNX25	2.0592	4.36e-12	4.55e-11	Native American
SNX32	2.7428	1.64e-08	5.39e-08	Native American
SOSTDC1	-2.6831	1.78e-05	3.78e-05	White
SOX5	2.2654	6.40e-07	1.64e-06	Native American
SOX8	-3.2992	1.16e-09	4.74e-09	White
SP140	2.9724	3.79e-10	1.75e-09	Native American
SP6	-2.0942	8.34e-11	4.58e-10	White
SPAG17	2.8321	4.00e-03	6.26e-03	Native American
SPATA1	4.4213	5.38e-12	5.17e-11	Native American
SPATA12	2.9935	2.64e-08	8.37e-08	Native American
SPATA24	2.7303	3.88e-07	1.03e-06	Native American
SPATA25	2.91	3.74e-09	1.38e-08	Native American
SPATA32	2.9884	3.63e-09	1.35e-08	Native American
SPATA5	2.2297	1.11e-11	8.85e-11	Native American
SPATA6L	2.1432	5.92e-06	1.33e-05	Native American
SPATA9	2.064	4.66e-03	7.23e-03	Native American
SPATC1	4.1484	1.87e-08	6.08e-08	Native American
SPDYA	4.9129	2.33e-12	3.73e-11	Native American
SPDYE1	6.9405	1.70e-12	3.73e-11	Native American
SPDYE2	9.779	1.70e-12	3.73e-11	Native American
SPDYE6	7.9702	1.70e-12	3.73e-11	Native American
SPECC1L	2.3714	2.12e-12	3.73e-11	Native American
SPEN	2.3289	1.73e-12	3.73e-11	Native American
SPG11	2.154	1.75e-12	3.73e-11	Native American
SPIB	-2.8754	1.22e-07	3.49e-07	White
SPICE1	5.6052	1.70e-12	3.73e-11	Native American
SPIN2A	5.9008	1.94e-12	3.73e-11	Native American
SPIN2B	4.2327	1.70e-12	3.73e-11	Native American
SPNS1	6.2442	1.70e-12	3.73e-11	Native American
SPRN	2.9977	5.09e-06	1.16e-05	Native American
SPSB3	7.78	1.70e-12	3.73e-11	Native American
SPTA1	3.2747	4.58e-08	1.40e-07	Native American
SPTB	2.8193	1.53e-10	7.86e-10	Native American
SPTBN5	2.7521	1.48e-10	7.61e-10	Native American
SPTSSA	-2.6985	1.70e-12	3.73e-11	White
SPTSSB	-3.3739	5.23e-08	1.58e-07	White
SRCAP	7.1821	1.70e-12	3.73e-11	Native American
SRGAP2B	3.2479	1.77e-12	3.73e-11	Native American
SRRM5	2.9445	2.92e-11	1.92e-10	Native American
SSC5D	2.1878	1.16e-06	2.88e-06	Native American
ST18	2.3076	5.29e-06	1.20e-05	Native American
ST3GAL3	3.808	2.54e-12	3.73e-11	Native American
ST6GALNAC2	2.2388	5.96e-10	2.61e-09	Native American
ST6GALNAC6	7.8722	1.70e-12	3.73e-11	Native American
ST8SIA2	-2.1203	4.90e-08	1.49e-07	White
STAB1	2.5876	2.13e-11	1.49e-10	Native American
STAB2	3.2335	4.44e-10	2.01e-09	Native American
STAG3	2.5777	2.36e-11	1.61e-10	Native American
STARD5	2.9004	1.72e-11	1.25e-10	Native American
STARD9	3.5272	3.85e-12	4.32e-11	Native American
STAT4	2.8281	1.02e-09	4.24e-09	Native American
STC1	-2.9122	3.36e-09	1.25e-08	White
STC2	-2.0438	9.91e-04	1.68e-03	White
STPG2	4.1288	2.35e-11	1.61e-10	Native American
STRADA	3.3636	2.21e-12	3.73e-11	Native American
STRC	5.93	1.96e-12	3.73e-11	Native American
STRCP1	3.9119	1.11e-06	2.75e-06	Native American
STX16-NPEPL1	3.6749	4.50e-12	4.62e-11	Native American
STX19	2.0024	1.58e-06	3.85e-06	Native American
STXBP5	2.2593	1.10e-11	8.78e-11	Native American
SULT1A2	4.6849	3.53e-12	4.12e-11	Native American
SULT1C2	2.0791	1.96e-04	3.65e-04	Native American
SULT1C3	2.3013	3.49e-10	1.62e-09	Native American
SURF4	-2.3668	1.70e-12	3.73e-11	White
SVEP1	2.4123	2.20e-09	8.52e-09	Native American
SVIL	2.2773	1.15e-11	9.12e-11	Native American
SYCP2	2.1805	8.15e-09	2.82e-08	Native American
SYCP2L	3.8265	2.25e-10	1.10e-09	Native American
SYCP3	4.547	9.08e-12	7.58e-11	Native American
SYDE2	2.3068	1.82e-09	7.15e-09	Native American
SYNC	2.0735	9.81e-09	3.35e-08	Native American
SYNE1	3.238	2.33e-12	3.73e-11	Native American
SYNE2	3.1576	1.75e-12	3.73e-11	Native American
SYNGAP1	2.2944	6.99e-12	6.21e-11	Native American
SYNGR3	-2.9786	2.96e-11	1.95e-10	White
SYNJ1	2.1377	2.46e-12	3.73e-11	Native American
SYP	-2.1383	6.99e-10	3.02e-09	White
SYS1	-2.0677	1.70e-12	3.73e-11	White
SYT15	4.0576	4.11e-12	4.42e-11	Native American
SYT2	3.5071	7.35e-12	6.44e-11	Native American
SZT2	2.9014	2.09e-12	3.73e-11	Native American
TAC4	4.6976	2.73e-12	3.77e-11	Native American
TACSTD2	-2.1466	2.92e-10	1.38e-09	White
TAF1	2.5288	1.71e-12	3.73e-11	Native American
TAF10	4.7694	1.70e-12	3.73e-11	Native American
TANC1	2.1319	6.01e-11	3.47e-10	Native American
TAS1R3	2.1772	2.81e-07	7.63e-07	Native American
TAS2R14	2.0566	9.98e-06	2.19e-05	Native American
TAS2R20	2.6059	3.32e-07	8.90e-07	Native American
TAS2R31	3.8384	6.85e-05	1.35e-04	Native American
TAS2R4	3.2179	3.21e-11	2.08e-10	Native American
TAS2R5	3.4435	2.66e-10	1.28e-09	Native American
TBC1D14	2.0142	2.50e-12	3.73e-11	Native American
TBC1D30	2.2871	3.29e-08	1.03e-07	Native American
TBC1D32	2.9264	4.60e-12	4.68e-11	Native American
TCF19	-3.2928	3.19e-12	3.94e-11	White
TCF7L2	2.1794	1.54e-11	1.16e-10	Native American
TCHH	2.1121	1.49e-04	2.81e-04	Native American
TCP11L2	2.0644	3.12e-11	2.03e-10	Native American
TCTA	-2.1422	1.70e-12	3.73e-11	White
TCTEX1D2	2.6725	3.81e-11	2.39e-10	Native American
TCTEX1D4	3.1757	4.44e-09	1.62e-08	Native American
TDRD10	2.187	7.26e-06	1.62e-05	Native American
TEC	2.2283	8.70e-10	3.67e-09	Native American
TECTA	2.6679	2.24e-11	1.55e-10	Native American
TENM1	3.423	5.21e-10	2.32e-09	Native American
TEP1	2.1214	2.69e-12	3.76e-11	Native American
TET1	3.5932	3.82e-12	4.30e-11	Native American
TET2	2.6564	2.30e-12	3.73e-11	Native American
TEX261	-2.7842	1.70e-12	3.73e-11	White
TFDP3	2.4038	1.03e-03	1.74e-03	Native American
TFF3	-2.4362	1.55e-03	2.56e-03	White
TFPT	-2.6702	1.99e-12	3.73e-11	White
TG	3.7282	1.02e-10	5.45e-10	Native American
TGFA	-3.8065	2.15e-12	3.73e-11	White
THADA	2.0484	2.28e-12	3.73e-11	Native American
THBS2	2.0849	3.88e-08	1.20e-07	Native American
THBS3	2.7099	5.68e-12	5.37e-11	Native American
THEM6	-3.5559	1.90e-12	3.73e-11	White
THEMIS	2.5342	3.03e-04	5.51e-04	Native American
THSD7A	2.0701	3.34e-09	1.25e-08	Native American
[truncated: 294 more rows]
