# Supplementary material for: Molecular profiling of breast cancer in native American women reveals distinct genomic and transcriptomic features
Source: NPJ Precis Oncol. 2026 Mar 17;10:175. doi: 10.1038/s41698-026-01373-6 (PMC13144316; doi:10.1038/s41698-026-01373-6)
Supplement: Supplementary file 5 — Supplementary Data 4 [file 41698_2026_1373_MOESM5_ESM.csv]

	Mutation_NA	DEG_Up_NA	DEG_Up_White	CNV_Gain_NA	CNV_Loss_NA	CNV_Gain_White	CNV_Loss_White
ALLOGRAFT_REJECTION	HLA-DRB1/HLA-DRB5	NA	HLA-A/HLA-B/HLA-C/HLA-DMA/HLA-DMB/HLA-DOA/HLA-DPA1/HLA-DPB1/HLA-DQA2/HLA-DRA/HLA-DRB1/HLA-E/HLA-F	NA	NA	CD40/FAS/HLA-A/HLA-B/HLA-C/HLA-DMA/HLA-DMB/HLA-DOA/HLA-DOB/HLA-DPA1/HLA-DQA1/HLA-DQA2/HLA-DQB1/HLA-DRA/HLA-DRB1/HLA-E/HLA-F/HLA-G	NA
ANTIGEN_PROCESSING_AND_PRESENTATION	HLA-DRB1/HLA-DRB5	NA	B2M/HLA-A/HLA-B/HLA-C/HLA-DMA/HLA-DMB/HLA-DOA/HLA-DPA1/HLA-DPB1/HLA-DQA2/HLA-DRA/HLA-DRB1/HLA-E/HLA-F	NA	NA	B2M/CALR/CIITA/HLA-A/HLA-B/HLA-C/HLA-DMA/HLA-DMB/HLA-DOA/HLA-DOB/HLA-DPA1/HLA-DQA1/HLA-DQA2/HLA-DQB1/HLA-DRA/HLA-DRB1/HLA-E/HLA-F/HLA-G/HSP90AA1/TAP1/TAP2	NA
ASTHMA	HLA-DRB1/HLA-DRB5	NA	HLA-DMA/HLA-DMB/HLA-DOA/HLA-DPA1/HLA-DPB1/HLA-DQA2/HLA-DRA/HLA-DRB1	NA	NA	CD40/HLA-DMA/HLA-DMB/HLA-DOA/HLA-DOB/HLA-DPA1/HLA-DQA1/HLA-DQA2/HLA-DQB1/HLA-DRA/HLA-DRB1	NA
AUTOIMMUNE_THYROID_DISEASE	HLA-DRB1/HLA-DRB5	NA	HLA-A/HLA-B/HLA-C/HLA-DMA/HLA-DMB/HLA-DOA/HLA-DPA1/HLA-DPB1/HLA-DQA2/HLA-DRA/HLA-DRB1/HLA-E/HLA-F	NA	NA	CD40/CTLA4/FAS/HLA-A/HLA-B/HLA-C/HLA-DMA/HLA-DMB/HLA-DOA/HLA-DOB/HLA-DPA1/HLA-DQA1/HLA-DQA2/HLA-DQB1/HLA-DRA/HLA-DRB1/HLA-E/HLA-F/HLA-G	NA
CELL_ADHESION_MOLECULES_CAMS	HLA-DRB1/HLA-DRB5	NA	CLDN3/CLDN4/HLA-A/HLA-B/HLA-C/HLA-DMA/HLA-DMB/HLA-DOA/HLA-DPA1/HLA-DPB1/HLA-DQA2/HLA-DRA/HLA-DRB1/HLA-E/HLA-F/NCAM1	NA	NA	CD22/CD274/CD40/CDH1/CTLA4/HLA-A/HLA-B/HLA-C/HLA-DMA/HLA-DMB/HLA-DOA/HLA-DOB/HLA-DPA1/HLA-DQA1/HLA-DQA2/HLA-DQB1/HLA-DRA/HLA-DRB1/HLA-E/HLA-F/HLA-G/PDCD1LG2	NA
CELL_CYCLE	NA	NA	NA	CDKN2A/SMAD2/SMAD3/SMAD4	ATR/CCND1/CCNE1/CUL1/MYC/RAD21/SMC3	ABL1/ATM/ATR/BUB1B/CCND1/CCND2/CCND3/CCNE1/CDK4/CDK6/CDKN1A/CDKN1C/CDKN2C/CREBBP/CUL1/EP300/HDAC1/HDAC2/MYC/PRKDC/RAD21/SMC1A/SMC3/STAG2/WEE1	NA
CHRONIC_MYELOID_LEUKEMIA	NA	NA	NA	CDKN2A/SMAD3/SMAD4	BCL2L1/CBLB/CCND1/MAP2K1/MYC/PIK3CG/RAF1	ABL1/AKT1/AKT2/AKT3/BCL2L1/BCR/BRAF/CBL/CBLB/CBLC/CCND1/CDK4/CDK6/CDKN1A/CRKL/HDAC1/HDAC2/HRAS/KRAS/MAP2K1/MAPK1/MYC/NFKBIA/PIK3CA/PIK3CB/PIK3CD/PIK3CG/PIK3R1/PIK3R2/PTPN11/RAF1/RUNX1/STAT5A/TGFBR1	NA
COLORECTAL_CANCER	NA	NA	NA	SMAD2/SMAD3/SMAD4	AXIN1/BCL2/CCND1/MAP2K1/MSH2/MSH6/MYC/PIK3CG/RAF1	AKT1/AKT2/AKT3/AXIN1/BCL2/BRAF/CCND1/CTNNB1/JUN/KRAS/LEF1/MAP2K1/MAPK1/MLH1/MSH2/MSH3/MSH6/MYC/PIK3CA/PIK3CB/PIK3CD/PIK3CG/PIK3R1/PIK3R2/RAC1/RAF1/TGFBR1	NA
GRAFT_VERSUS_HOST_DISEASE	HLA-DRB1/HLA-DRB5	NA	HLA-A/HLA-B/HLA-C/HLA-DMA/HLA-DMB/HLA-DOA/HLA-DPA1/HLA-DPB1/HLA-DQA2/HLA-DRA/HLA-DRB1/HLA-E/HLA-F	NA	NA	FAS/HLA-A/HLA-B/HLA-C/HLA-DMA/HLA-DMB/HLA-DOA/HLA-DOB/HLA-DPA1/HLA-DQA1/HLA-DQA2/HLA-DQB1/HLA-DRA/HLA-DRB1/HLA-E/HLA-F/HLA-G	NA
INTESTINAL_IMMUNE_NETWORK_FOR_IGA_PRODUCTION	HLA-DRB1/HLA-DRB5	NA	CCL28/HLA-DMA/HLA-DMB/HLA-DOA/HLA-DPA1/HLA-DPB1/HLA-DQA2/HLA-DRA/HLA-DRB1	NA	NA	CD40/CXCR4/HLA-DMA/HLA-DMB/HLA-DOA/HLA-DOB/HLA-DPA1/HLA-DQA1/HLA-DQA2/HLA-DQB1/HLA-DRA/HLA-DRB1/TNFRSF17	NA
LEISHMANIA_INFECTION	HLA-DRB1/HLA-DRB5	NA	HLA-DMA/HLA-DMB/HLA-DOA/HLA-DPA1/HLA-DPB1/HLA-DQA2/HLA-DRA/HLA-DRB1/MARCKSL1	NA	NA	FCGR2A/FCGR3A/HLA-DMA/HLA-DMB/HLA-DOA/HLA-DOB/HLA-DPA1/HLA-DQA1/HLA-DQA2/HLA-DQB1/HLA-DRA/HLA-DRB1/IFNGR2/JAK1/JAK2/JUN/MAPK1/NFKBIA	NA
NUCLEOTIDE_EXCISION_REPAIR	ERCC5/POLE	NA	NA	NA	CUL4B/ERCC3/ERCC4/POLD1	CUL4A/CUL4B/DDB2/ERCC1/ERCC2/ERCC3/ERCC4/ERCC6/POLD1/XPC	NA
PANCREATIC_CANCER	NA	NA	NA	CDKN2A/SMAD2/SMAD3/SMAD4	BCL2L1/BRCA2/CCND1/MAP2K1/PIK3CG/RAF1	AKT1/AKT2/AKT3/BCL2L1/BRAF/BRCA2/CCND1/CDK4/CDK6/EGF/ERBB2/JAK1/KRAS/MAP2K1/MAPK1/PIK3CA/PIK3CB/PIK3CD/PIK3CG/PIK3R1/PIK3R2/RAC1/RAF1/STAT3/TGFBR1	NA
PATHWAYS_IN_CANCER	NA	NA	NA	CDKN2A/SMAD2/SMAD3/SMAD4	AXIN1/BCL2/BCL2L1/BRCA2/CASP8/CBLB/CCND1/CCNE1/CKS1B/ELOC/FGF10/FGF5/FGFR3/MAP2K1/MSH2/MSH6/MYC/NTRK1/PIK3CG/PTCH2/PTEN/RAF1/SMO	ABL1/AKT1/AKT2/AKT3/AXIN1/BCL2/BCL2L1/BCR/BIRC3/BRAF/BRCA2/CASP8/CBL/CBLB/CBLC/CCND1/CCNE1/CDH1/CDK4/CDK6/CDKN1A/CKS1B/CREBBP/CRKL/CSF1R/CTNNA1/CTNNB1/EGF/EGLN1/ELOC/EP300/ERBB2/FAS/FGF1/FGF10/FGF2/FGF23/FGF3/FGF4/FGF5/FGF6/FGF7/FGF8/FGFR2/FGFR3/FLT3/GLI1/GLI2/GSTP1/HDAC1/HDAC2/HRAS/HSP90AA1/JAK1/JUN/KIT/KRAS/LEF1/MAP2K1/MAPK1/MET/MITF/MLH1/MSH2/MSH3/MSH6/MTOR/MYC/NFKBIA/NTRK1/PAX8/PDGFRA/PDGFRB/…	NA
SYSTEMIC_LUPUS_ERYTHEMATOSUS	HLA-DRB1/HLA-DRB5	NA	HLA-DMA/HLA-DMB/HLA-DOA/HLA-DPA1/HLA-DPB1/HLA-DQA2/HLA-DRA/HLA-DRB1	NA	NA	CD40/FCGR2A/FCGR3A/GRIN2A/HLA-DMA/HLA-DMB/HLA-DOA/HLA-DOB/HLA-DPA1/HLA-DQA1/HLA-DQA2/HLA-DQB1/HLA-DRA/HLA-DRB1	NA
TYPE_I_DIABETES_MELLITUS	HLA-DRB1/HLA-DRB5	NA	HLA-A/HLA-B/HLA-C/HLA-DMA/HLA-DMB/HLA-DOA/HLA-DPA1/HLA-DPB1/HLA-DQA2/HLA-DRA/HLA-DRB1/HLA-E/HLA-F	NA	NA	FAS/HLA-A/HLA-B/HLA-C/HLA-DMA/HLA-DMB/HLA-DOA/HLA-DOB/HLA-DPA1/HLA-DQA1/HLA-DQA2/HLA-DQB1/HLA-DRA/HLA-DRB1/HLA-E/HLA-F/HLA-G	NA
VIRAL_MYOCARDITIS	HLA-DRB1/HLA-DRB5	NA	ACTG1/HLA-A/HLA-B/HLA-C/HLA-DMA/HLA-DMB/HLA-DOA/HLA-DPA1/HLA-DPB1/HLA-DQA2/HLA-DRA/HLA-DRB1/HLA-E/HLA-F	NA	NA	ABL1/ABL2/CASP8/CCND1/CD40/HLA-A/HLA-B/HLA-C/HLA-DMA/HLA-DMB/HLA-DOA/HLA-DOB/HLA-DPA1/HLA-DQA1/HLA-DQA2/HLA-DQB1/HLA-DRA/HLA-DRB1/HLA-E/HLA-F/HLA-G/MYH11/RAC1	NA
ACUTE_MYELOID_LEUKEMIA	NA	NA	NA	NA	CCND1/MAP2K1/MYC/PIK3CG/RAF1	AKT1/AKT2/AKT3/BRAF/CCND1/FLT3/HRAS/KIT/KRAS/LEF1/MAP2K1/MAPK1/MTOR/MYC/PIK3CA/PIK3CB/PIK3CD/PIK3CG/PIK3R1/PIK3R2/PIM1/PML/PPARD/RAF1/RARA/RPS6KB1/RUNX1/RUNX1T1/STAT3/STAT5A	NA
ADHERENS_JUNCTION	NA	NA	NA	SMAD2/SMAD3/SMAD4	NA	CDH1/CREBBP/CTNNA1/CTNNB1/EP300/ERBB2/LEF1/MAPK1/MET/RAC1/SRC/TGFBR1	NA
APOPTOSIS	NA	NA	NA	NA	BCL2/BCL2L1/CASP8/NTRK1/PIK3CG	AKT1/AKT2/AKT3/ATM/BCL2/BCL2L1/BIRC3/CASP8/FAS/NFKBIA/NTRK1/PIK3CA/PIK3CB/PIK3CD/PIK3CG/PIK3R1/PIK3R2/PRKAR1A	NA
BASAL_CELL_CARCINOMA	NA	NA	NA	NA	AXIN1/PTCH2/SMO	AXIN1/CTNNB1/GLI1/GLI2/LEF1/PTCH1/PTCH2/SMO/SUFU	NA
BLADDER_CANCER	NA	NA	NA	NA	CCND1/FGFR3/MAP2K1/MYC/RAF1	BRAF/CCND1/CDH1/CDK4/CDKN1A/EGF/ERBB2/FGFR3/HRAS/KRAS/MAP2K1/MAPK1/MYC/RAF1	NA
DORSO_VENTRAL_AXIS_FORMATION	NA	NA	NA	NA	ETS2/MAP2K1	ETS2/ETV6/KRAS/MAP2K1/MAPK1/NOTCH2/NOTCH3	NA
ENDOMETRIAL_CANCER	NA	NA	NA	NA	AXIN1/CCND1/MAP2K1/MYC/PIK3CG/PTEN/RAF1	AKT1/AKT2/AKT3/AXIN1/BRAF/CCND1/CDH1/CTNNA1/CTNNB1/EGF/ERBB2/HRAS/KRAS/LEF1/MAP2K1/MAPK1/MLH1/MYC/PIK3CA/PIK3CB/PIK3CD/PIK3CG/PIK3R1/PIK3R2/PTEN/RAF1	NA
ERBB_SIGNALING_PATHWAY	NA	NA	NA	NA	ABL2/CBLB/MAP2K1/MYC/PIK3CG/RAF1/SRC	ABL1/ABL2/AKT1/AKT2/AKT3/BRAF/CBL/CBLB/CBLC/CDKN1A/CRKL/EGF/ERBB2/ERBB3/ERBB4/HRAS/JUN/KRAS/MAP2K1/MAPK1/MTOR/MYC/PAK1/PIK3CA/PIK3CB/PIK3CD/PIK3CG/PIK3R1/PIK3R2/PLCG1/RAF1/RPS6KB1/SRC/STAT5A	NA
FOCAL_ADHESION	NA	NA	NA	NA	BCL2/CCND1/FLT1/MAP2K1/PIK3CG/PTEN/RAF1/SRC	AKT1/AKT2/AKT3/ARHGAP35/BCL2/BIRC3/BRAF/CCND1/CCND2/CCND3/CRKL/CTNNB1/EGF/ERBB2/FLT1/FLT4/HRAS/JUN/KDR/MAP2K1/MAPK1/MET/PAK1/PDGFRA/PDGFRB/PIK3CA/PIK3CB/PIK3CD/PIK3CG/PIK3R1/PIK3R2/PTEN/RAC1/RAF1/SRC	NA
GAP_JUNCTION	NA	NA	NA	NA	GNAQ/MAP2K1/RAF1/SRC	EGF/GNA11/GNAQ/GNAS/HRAS/KRAS/MAP2K1/MAPK1/PDGFRA/PDGFRB/RAF1/SRC	NA
GLIOMA	NA	NA	NA	NA	CCND1/MAP2K1/PIK3CG/PTEN/RAF1	AKT1/AKT2/AKT3/BRAF/CCND1/CDK4/CDK6/CDKN1A/EGF/HRAS/KRAS/MAP2K1/MAPK1/MTOR/PDGFRA/PDGFRB/PIK3CA/PIK3CB/PIK3CD/PIK3CG/PIK3R1/PIK3R2/PLCG1/PTEN/RAF1	NA
HEMATOPOIETIC_CELL_LINEAGE	HLA-DRB1/HLA-DRB5	NA	NA	NA	NA	CD19/CD22/CSF1R/FLT3/HLA-DRA/HLA-DRB1/IL2RA/IL6R/IL7R/KIT/MS4A1	NA
HOMOLOGOUS_RECOMBINATION	NA	NA	NA	NA	BRCA2/NBN/POLD1	BRCA2/NBN/POLD1/RAD51B/XRCC3	NA
INOSITOL_PHOSPHATE_METABOLISM	NA	NA	NA	NA	ITPKB/PIK3C2B/PIK3CG/PTEN	INPP4B/ITPKB/PIK3C2B/PIK3CA/PIK3CB/PIK3CD/PIK3CG/PLCG1/PTEN	NA
JAK_STAT_SIGNALING_PATHWAY	NA	NA	NA	NA	BCL2L1/CBLB/CCND1/JAK3/MYC/PIK3CG/STAT6	AKT1/AKT2/AKT3/BCL2L1/CBL/CBLB/CBLC/CCND1/CCND2/CCND3/CREBBP/CRLF2/EP300/IFNAR1/IFNAR2/IFNGR2/IFNL3/IL2RA/IL6R/IL7R/JAK1/JAK2/JAK3/MPL/MYC/PIAS4/PIK3CA/PIK3CB/PIK3CD/PIK3CG/PIK3R1/PIK3R2/PIM1/PTPN11/SOCS1/SPRED1/STAT3/STAT4/STAT5A/STAT6	NA
LONG_TERM_POTENTIATION	NA	NA	NA	NA	GNAQ/GRIN2A/MAP2K1/RAF1	BRAF/CREBBP/EP300/GNAQ/GRIN2A/HRAS/KRAS/MAP2K1/MAPK1/RAF1	NA
MAPK_SIGNALING_PATHWAY	NA	NA	NA	NA	DAXX/FGF10/FGF5/FGFR3/MAP2K1/MYC/NTRK1/RAF1	AKT1/AKT2/AKT3/BRAF/CRKL/DAXX/EGF/FAS/FGF1/FGF10/FGF2/FGF23/FGF3/FGF4/FGF5/FGF6/FGF7/FGF8/FGFR2/FGFR3/FGFR4/HRAS/JUN/KRAS/MAP2K1/MAPK1/MYC/NTRK1/PAK1/PDGFRA/PDGFRB/RAC1/RAF1/TGFBR1	NA
MELANOGENESIS	NA	NA	NA	NA	NA	CREBBP/CTNNB1/EP300/GNAQ/GNAS/HRAS/KIT/KRAS/LEF1/MAP2K1/MAPK1/MITF/RAF1	MC1R
MELANOMA	NA	NA	NA	NA	CCND1/FGF10/FGF5/MAP2K1/PIK3CG/PTEN/RAF1	AKT1/AKT2/AKT3/BRAF/CCND1/CDH1/CDK4/CDK6/CDKN1A/EGF/FGF1/FGF10/FGF2/FGF23/FGF3/FGF4/FGF5/FGF6/FGF7/FGF8/HRAS/KRAS/MAP2K1/MAPK1/MET/MITF/PDGFRA/PDGFRB/PIK3CA/PIK3CB/PIK3CD/PIK3CG/PIK3R1/PIK3R2/PTEN/RAF1	NA
MISMATCH_REPAIR	NA	NA	NA	NA	MSH2/MSH6/PMS2/POLD1	MLH1/MLH3/MSH2/MSH3/MSH6/PMS2/POLD1	NA
NEUROTROPHIN_SIGNALING_PATHWAY	NA	NA	NA	NA	BCL2/MAP2K1/NTRK1/PIK3CG/RAF1	ABL1/AKT1/AKT2/AKT3/BCL2/BRAF/CRKL/HRAS/JUN/KRAS/MAP2K1/MAPK1/NFKBIA/NTRK1/PIK3CA/PIK3CB/PIK3CD/PIK3CG/PIK3R1/PIK3R2/PLCG1/PTPN11/RAC1/RAF1	NA
NON_SMALL_CELL_LUNG_CANCER	NA	NA	NA	NA	CCND1/MAP2K1/PIK3CG/RAF1	AKT1/AKT2/AKT3/BRAF/CCND1/CDK4/CDK6/EGF/ERBB2/HRAS/KRAS/MAP2K1/MAPK1/PIK3CA/PIK3CB/PIK3CD/PIK3CG/PIK3R1/PIK3R2/PLCG1/RAF1	NA
P53_SIGNALING_PATHWAY	NA	NA	NA	NA	ATR/CASP8/CCND1/CCNE1/PTEN	ATM/ATR/CASP8/CCND1/CCND2/CCND3/CCNE1/CDK4/CDK6/CDKN1A/DDB2/FAS/MDM4/PTEN	NA
PHOSPHATIDYLINOSITOL_SIGNALING_SYSTEM	NA	NA	NA	NA	ITPKB/PIK3C2B/PIK3CG/PTEN	INPP4B/ITPKB/PIK3C2B/PIK3CA/PIK3CB/PIK3CD/PIK3CG/PIK3R1/PIK3R2/PLCG1/PTEN	NA
PRIMARY_IMMUNODEFICIENCY	NA	NA	NA	NA	CIITA/JAK3/TAP1	BTK/CD19/CD40/CD79A/CIITA/IL7R/JAK3/TAP1/TAP2	NA
PROSTATE_CANCER	NA	NA	NA	NA	BCL2/CCND1/CCNE1/MAP2K1/PIK3CG/PTEN/RAF1	AKT1/AKT2/AKT3/BCL2/BRAF/CCND1/CCNE1/CDKN1A/CREBBP/CTNNB1/EGF/EP300/ERBB2/FGFR2/GSTP1/HRAS/HSP90AA1/KRAS/LEF1/MAP2K1/MAPK1/MTOR/NFKBIA/PDGFRA/PDGFRB/PIK3CA/PIK3CB/PIK3CD/PIK3CG/PIK3R1/PIK3R2/PTEN/RAF1	NA
REGULATION_OF_ACTIN_CYTOSKELETON	NA	NA	NA	NA	FGF10/FGF5/FGFR3/MAP2K1/PIK3CG/RAF1	ARHGAP35/BRAF/CRKL/EGF/FGF1/FGF10/FGF2/FGF23/FGF3/FGF4/FGF5/FGF6/FGF7/FGF8/FGFR2/FGFR3/FGFR4/GNA13/HRAS/KRAS/MAP2K1/MAPK1/PAK1/PDGFRA/PDGFRB/PIK3CA/PIK3CB/PIK3CD/PIK3CG/PIK3R1/PIK3R2/RAC1/RAF1	NA
RENAL_CELL_CARCINOMA	NA	NA	NA	NA	ELOC/MAP2K1/PIK3CG/RAF1	AKT1/AKT2/AKT3/BRAF/CREBBP/CRKL/EGLN1/ELOC/EP300/FLCN/HRAS/JUN/KRAS/MAP2K1/MAPK1/MET/PAK1/PIK3CA/PIK3CB/PIK3CD/PIK3CG/PIK3R1/PIK3R2/PTPN11/RAC1/RAF1/VHL	NA
SMALL_CELL_LUNG_CANCER	NA	NA	NA	NA	BCL2/BCL2L1/CCND1/CCNE1/CKS1B/MYC/PIK3CG/PTEN	AKT1/AKT2/AKT3/BCL2/BCL2L1/BIRC3/CCND1/CCNE1/CDK4/CDK6/CKS1B/MYC/NFKBIA/PIAS4/PIK3CA/PIK3CB/PIK3CD/PIK3CG/PIK3R1/PIK3R2/PTEN/TRAF3	NA
THYROID_CANCER	NA	NA	NA	NA	CCND1/MAP2K1/MYC/NTRK1	BRAF/CCND1/CDH1/CTNNB1/HRAS/KRAS/LEF1/MAP2K1/MAPK1/MYC/NTRK1/PAX8/PPARG	NA
T_CELL_RECEPTOR_SIGNALING_PATHWAY	NA	NA	NA	NA	CBLB/MAP2K1/PIK3CG/RAF1	AKT1/AKT2/AKT3/BCL10/CARD11/CBL/CBLB/CBLC/CDK4/CTLA4/HRAS/JUN/KRAS/MALT1/MAP2K1/MAPK1/NFKBIA/PAK1/PIK3CA/PIK3CB/PIK3CD/PIK3CG/PIK3R1/PIK3R2/PLCG1/RAF1	NA
UBIQUITIN_MEDIATED_PROTEOLYSIS	NA	NA	NA	NA	CBLB/CUL1/CUL4B/ELOC/KEAP1	BIRC3/BRCA1/CBL/CBLB/CBLC/CUL1/CUL3/CUL4A/CUL4B/DDB2/ELOC/FANCL/FBXW7/KEAP1/PIAS4/PML/PRKN/SOCS1/VHL	NA
VEGF_SIGNALING_PATHWAY	NA	NA	NA	NA	MAP2K1/PIK3CG/RAF1/SRC	AKT1/AKT2/AKT3/HRAS/KDR/KRAS/MAP2K1/MAPK1/PIK3CA/PIK3CB/PIK3CD/PIK3CG/PIK3R1/PIK3R2/PLCG1/RAC1/RAF1/SRC	NA
WNT_SIGNALING_PATHWAY	NA	NA	NA	SMAD2/SMAD3/SMAD4	NA	AXIN1/CCND1/CCND2/CCND3/CREBBP/CTNNB1/CUL1/EP300/JUN/LEF1/MYC/PPARD/PPP2R1A/RAC1/TBL1XR1	NA
ABC_TRANSPORTERS	NA	ABCA1/ABCA10/ABCA4/ABCA5/ABCA6/ABCA8/ABCA9/ABCB4/ABCB5/ABCB6/ABCC2/ABCC4/ABCC6/ABCC9/ABCG5	NA	NA	NA	NA	NA
ADIPOCYTOKINE_SIGNALING_PATHWAY	NA	NA	NA	NA	NA	AKT1/AKT2/AKT3/JAK2/MTOR/NFKBIA/PPARA/PTPN11/STAT3	NA
ALDOSTERONE_REGULATED_SODIUM_REABSORPTION	NA	NA	NA	NA	NA	KRAS/MAPK1/PIK3CA/PIK3CB/PIK3CD/PIK3CG/PIK3R1/PIK3R2	NA
AMYOTROPHIC_LATERAL_SCLEROSIS_ALS	NA	NA	NA	NA	BCL2/BCL2L1/DAXX/GRIN2A	NA	NA
AXON_GUIDANCE	NA	NA	NA	NA	NA	ABL1/CXCR4/EPHA2/EPHA7/EPHB1/HRAS/KRAS/MAPK1/MET/PAK1/RAC1/SEMA3C/SLIT2	NA
B_CELL_RECEPTOR_SIGNALING_PATHWAY	NA	NA	NA	NA	NA	AKT1/AKT2/AKT3/BCL10/BTK/CARD11/CD19/CD22/CD79A/CD79B/HRAS/JUN/KRAS/LYN/MALT1/MAP2K1/MAPK1/NFKBIA/PIK3CA/PIK3CB/PIK3CD/PIK3CG/PIK3R1/PIK3R2/RAC1/RAF1	NA
CHEMOKINE_SIGNALING_PATHWAY	NA	NA	NA	NA	NA	AKT1/AKT2/AKT3/BRAF/CRKL/CXCR4/HRAS/JAK2/JAK3/KRAS/LYN/MAP2K1/MAPK1/NFKBIA/PAK1/PIK3CA/PIK3CB/PIK3CD/PIK3CG/PIK3R1/PIK3R2/RAC1/RAF1/STAT3	NA
CITRATE_CYCLE_TCA_CYCLE	NA	NA	NA	NA	NA	IDH1/IDH2/SDHB/SDHC/SDHD	NA
COMPLEMENT_AND_COAGULATION_CASCADES	NA	C4A/C4B/C5/C9/CFB/CFH/CFI/CPB2/CR1/F2/F5/KLKB1/MASP2/PLG/SERPINC1	NA	NA	NA	NA	NA
CYTOKINE_CYTOKINE_RECEPTOR_INTERACTION	NA	NA	NA	NA	NA	ACVR1B/CD40/CRLF2/CSF1R/CXCR4/EGF/FAS/FLT1/FLT3/FLT4/IFNAR1/IFNAR2/IFNGR2/IFNL3/IL2RA/IL6R/IL7R/KDR/KIT/MET/MPL/PDGFRA/PDGFRB/TGFBR1/TNFRSF17/TNFRSF9	NA
ENDOCYTOSIS	NA	NA	NA	NA	NA	CBL/CBLB/CBLC/CSF1R/CXCR4/DNM2/EGF/ERBB3/ERBB4/FGFR2/FGFR3/FGFR4/FLT1/HLA-A/HLA-B/HLA-C/HLA-E/HLA-F/HLA-G/HRAS/IL2RA/KDR/KIT/MET/NTRK1/PDGFRA/SRC	NA
EPITHELIAL_CELL_SIGNALING_IN_HELICOBACTER_PYLORI_INFECTION	NA	NA	NA	NA	NA	JUN/LYN/MET/NFKBIA/PAK1/PLCG1/PTPN11/RAC1/SRC	NA
FC_EPSILON_RI_SIGNALING_PATHWAY	NA	NA	NA	NA	NA	AKT1/AKT2/AKT3/BTK/HRAS/KRAS/LYN/MAP2K1/MAPK1/PIK3CA/PIK3CB/PIK3CD/PIK3CG/PIK3R1/PIK3R2/PLCG1/RAC1/RAF1	NA
FC_GAMMA_R_MEDIATED_PHAGOCYTOSIS	NA	NA	NA	NA	NA	AKT1/AKT2/AKT3/CRKL/DNM2/FCGR2A/FCGR3A/LYN/MAP2K1/MAPK1/PAK1/PIK3CA/PIK3CB/PIK3CD/PIK3CG/PIK3R1/PIK3R2/PLCG1/RAC1/RAF1/RPS6KB1	NA
GNRH_SIGNALING_PATHWAY	NA	NA	NA	NA	GNAQ/MAP2K1/RAF1/SRC	NA	NA
INSULIN_SIGNALING_PATHWAY	NA	NA	NA	NA	NA	AKT1/AKT2/AKT3/BRAF/CBL/CBLB/CBLC/CRKL/HRAS/KRAS/MAP2K1/MAPK1/MTOR/PIK3CA/PIK3CB/PIK3CD/PIK3CG/PIK3R1/PIK3R2/PRKAR1A/RAF1/RPS6KB1/RPTOR/SOCS1/TSC1	NA
LEUKOCYTE_TRANSENDOTHELIAL_MIGRATION	NA	NA	NA	NA	NA	ARHGAP35/CTNNA1/CTNNB1/CXCR4/PIK3CA/PIK3CB/PIK3CD/PIK3CG/PIK3R1/PIK3R2/PLCG1/PTPN11/RAC1	NA
LONG_TERM_DEPRESSION	NA	NA	NA	NA	NA	BRAF/GNA11/GNA13/GNAQ/GNAS/HRAS/KRAS/LYN/MAP2K1/MAPK1/PPP2R1A/RAF1	NA
MTOR_SIGNALING_PATHWAY	NA	NA	NA	NA	NA	AKT1/AKT2/AKT3/BRAF/MAPK1/MTOR/PIK3CA/PIK3CB/PIK3CD/PIK3CG/PIK3R1/PIK3R2/RICTOR/RPS6KB1/RPTOR/TSC1	NA
NATURAL_KILLER_CELL_MEDIATED_CYTOTOXICITY	NA	NA	NA	NA	NA	BRAF/FAS/FCGR3A/HLA-A/HLA-B/HLA-C/HLA-E/HLA-G/HRAS/IFNAR1/IFNAR2/IFNGR2/KRAS/MAP2K1/MAPK1/PAK1/PIK3CA/PIK3CB/PIK3CD/PIK3CG/PIK3R1/PIK3R2/PLCG1/PTPN11/RAC1/RAF1	NA
NOTCH_SIGNALING_PATHWAY	NA	NA	NA	NA	NA	CREBBP/EP300/HDAC1/HDAC2/NCOR2/NOTCH2/NOTCH3	NA
OOCYTE_MEIOSIS	NA	NA	NA	NA	AURKA/CCNE1/CUL1/MAP2K1/SMC3	NA	NA
PROGESTERONE_MEDIATED_OOCYTE_MATURATION	NA	NA	NA	NA	NA	AKT1/AKT2/AKT3/BRAF/HSP90AA1/KRAS/MAP2K1/MAPK1/PIK3CA/PIK3CB/PIK3CD/PIK3CG/PIK3R1/PIK3R2/RAF1	NA
RIBOSOME	NA	NA	RPL10/RPL21/RPLP1/RPS18/RPS19/RPS26/RPS28/RPS9	NA	NA	NA	NA
TGF_BETA_SIGNALING_PATHWAY	NA	NA	NA	SMAD2/SMAD3/SMAD4	NA	NA	NA
TIGHT_JUNCTION	NA	NA	NA	NA	NA	AKT1/AKT2/AKT3/CDK4/CTNNA1/CTNNB1/HRAS/KRAS/MYH11/PPP2R1A/PPP2R2A/PTEN/SRC	NA
TOLL_LIKE_RECEPTOR_SIGNALING_PATHWAY	NA	NA	NA	NA	NA	AKT1/AKT2/AKT3/CASP8/CD40/IFNAR1/IFNAR2/IKBKE/JUN/MAP2K1/MAPK1/NFKBIA/PIK3CA/PIK3CB/PIK3CD/PIK3CG/PIK3R1/PIK3R2/RAC1/TRAF3	NA
TYPE_II_DIABETES_MELLITUS	NA	NA	NA	NA	NA	MAPK1/MTOR/PIK3CA/PIK3CB/PIK3CD/PIK3CG/PIK3R1/PIK3R2/SOCS1	NA
ALZHEIMERS_DISEASE	NA	NA	NA	NA	NA	NA	NA
ARACHIDONIC_ACID_METABOLISM	NA	NA	NA	NA	NA	NA	NA
BASE_EXCISION_REPAIR	NA	NA	NA	NA	NA	NA	NA
CALCIUM_SIGNALING_PATHWAY	NA	NA	NA	NA	NA	NA	NA
CYSTEINE_AND_METHIONINE_METABOLISM	NA	NA	NA	NA	NA	NA	NA
DNA_REPLICATION	NA	NA	NA	NA	NA	NA	NA
HEDGEHOG_SIGNALING_PATHWAY	NA	NA	NA	NA	NA	NA	NA
HUNTINGTONS_DISEASE	NA	NA	NA	NA	NA	NA	NA
LYSINE_DEGRADATION	NA	NA	NA	NA	NA	NA	NA
NEUROACTIVE_LIGAND_RECEPTOR_INTERACTION	NA	NA	NA	NA	NA	NA	NA
NOD_LIKE_RECEPTOR_SIGNALING_PATHWAY	NA	NA	NA	NA	NA	NA	NA
ONE_CARBON_POOL_BY_FOLATE	NA	NA	NA	NA	NA	NA	NA
PRION_DISEASES	NA	NA	NA	NA	NA	NA	NA
PURINE_METABOLISM	NA	NA	NA	NA	NA	NA	NA
PYRIMIDINE_METABOLISM	NA	NA	NA	NA	NA	NA	NA
STEROID_HORMONE_BIOSYNTHESIS	NA	NA	NA	NA	NA	NA	NA
TAURINE_AND_HYPOTAURINE_METABOLISM	NA	NA	NA	NA	NA	NA	NA
VASCULAR_SMOOTH_MUSCLE_CONTRACTION	NA	NA	NA	NA	NA	NA	NA
